# Supplementary material for: Dichlorido(2,3-di-2-pyridyl­pyrazine-κ2 N 1,N 2)platinum(II)
Source: Acta Crystallogr Sect E Struct Rep Online. 2011 Sep 30;67(Pt 10):m1454. doi: 10.1107/S1600536811038906 (PMC3201246; doi:10.1107/S1600536811038906)
Supplement: Supplementary file 2 [file e-67-m1454-Isup2.hkl]

# 
# h,k,l, Fc-squared, Fo-squared, sigma(Fo-squared) and status flag 
# 
data_I
_shelx_title ' [PtCl2(C14H10N4)]' 
_shelx_refln_list_code          4 
_shelx_F_calc_maximum      519.01 
_exptl_crystal_F_000       936.00 
_reflns_d_resolution_high  0.7480 
 
loop_ 
 _symmetry_equiv_pos_as_xyz 
 'x, y, z' 
 '-x+1/2, y+1/2, -z+1/2' 
 '-x, -y, -z' 
 'x-1/2, -y-1/2, z-1/2' 
 
_cell_length_a     8.8944 
_cell_length_b     9.7110 
_cell_length_c    16.4606 
_cell_angle_alpha  90.000 
_cell_angle_beta   94.429 
_cell_angle_gamma  90.000 
 
_shelx_F_squared_multiplier     1.000 
 
loop_ 
 _refln_index_h 
 _refln_index_k 
 _refln_index_l 
 _refln_F_squared_calc 
 _refln_F_squared_meas 
 _refln_F_squared_sigma 
 _refln_observed_status 
   2   0   0    20772.64    21792.93    414.72 o 
   4   0   0    71338.28    75745.46   1326.57 o 
   6   0   0     4846.85     4932.10    226.70 o 
   8   0   0     8041.42     8532.09    283.84 o 
  10   0   0     5324.86     5473.24    348.58 o 
   1   1   0    17752.50    17856.46    221.54 o 
   2   1   0    34421.07    35348.65    330.59 o 
   3   1   0    23893.56    24246.75    350.21 o 
   4   1   0     1509.58     1528.42     91.26 o 
   5   1   0     2264.09     2174.15     85.95 o 
   6   1   0     5406.69     5376.26    149.76 o 
   7   1   0     6767.61     6771.95    184.21 o 
   8   1   0     2709.41     2719.18    108.65 o 
   9   1   0       99.98      131.97     54.57 o 
  10   1   0     2842.01     3030.44    162.91 o 
   0   2   0     5252.70     5755.26     98.41 o 
   1   2   0    22649.89    23462.73    206.66 o 
   2   2   0      180.19      167.00     18.67 o 
   3   2   0    13233.64    13678.02    174.40 o 
   4   2   0     4302.16     4339.72     95.11 o 
   5   2   0    41849.03    42866.25    457.76 o 
   6   2   0      185.98      161.31     32.27 o 
   7   2   0     6767.65     6837.36    159.04 o 
   8   2   0     3797.68     3653.83    124.81 o 
   9   2   0    15541.40    16055.31    355.48 o 
  10   2   0       99.70      144.29    102.41 o 
  11   2   0       94.40      115.21    129.62 o 
   1   3   0     6384.47     6123.86     85.24 o 
   2   3   0    26148.19    26873.17    280.89 o 
   3   3   0    26826.25    26796.94    287.69 o 
   4   3   0      112.95      104.87     22.05 o 
   5   3   0     3031.06     2921.31     85.78 o 
   6   3   0     7760.40     7802.29    173.24 o 
   7   3   0    14112.48    14328.78    264.75 o 
   8   3   0     1331.64     1260.90     77.67 o 
   9   3   0      693.34      811.16    172.56 o 
  10   3   0     1833.04     1837.42    167.40 o 
  11   3   0     3348.58     3495.28    226.99 o 
   0   4   0    71044.19    74107.42    845.99 o 
   1   4   0     7403.99     7492.24    108.26 o 
   2   4   0      364.84      381.66     35.41 o 
   3   4   0     1875.25     1736.10     61.44 o 
   4   4   0    17822.24    17371.55    291.49 o 
   5   4   0     4143.07     3879.36    102.68 o 
   6   4   0     2771.75     2891.36     95.33 o 
   7   4   0     1466.32     1451.67     75.51 o 
   8   4   0     2161.85     2555.13    171.05 o 
   9   4   0     1266.02     1222.74    134.37 o 
  10   4   0     2643.16     2491.08    190.98 o 
  11   4   0      490.67      654.30    135.77 o 
   1   5   0     4018.31     3994.81     84.74 o 
   2   5   0    51708.79    51291.45    558.91 o 
   3   5   0     5985.65     6087.12    152.00 o 
   4   5   0      400.38      441.21     41.98 o 
   5   5   0      600.08      493.30     47.58 o 
   6   5   0    13226.65    13743.50    280.43 o 
   7   5   0     1153.10     1237.89    121.43 o 
   8   5   0     3020.82     2926.61    188.39 o 
   9   5   0      173.51      176.69     75.14 o 
  10   5   0     4903.71     5412.47    283.26 o 
   0   6   0     8030.30     8112.42    192.78 o 
   1   6   0    11891.35    12246.92    171.28 o 
   2   6   0        4.77       51.26     22.25 o 
   3   6   0      875.63      887.78     61.01 o 
   4   6   0     2646.81     2561.24    138.82 o 
   5   6   0    10338.24    10217.45    244.25 o 
   6   6   0      120.83       90.54     40.25 o 
   7   6   0      872.97      830.78    118.00 o 
   8   6   0     2374.31     2262.49    177.60 o 
  10   6   0      269.99       50.62     85.08 o 
   1   7   0    11500.71    11591.55    177.98 o 
   2   7   0       49.73       98.45     30.04 o 
   3   7   0    29416.64    28751.92    816.90 o 
   4   7   0      504.39      372.33     83.10 o 
   5   7   0     4774.06     4885.33    178.58 o 
   6   7   0      183.08      188.34     73.68 o 
   7   7   0    15900.52    16408.09    504.86 o 
   8   7   0      343.74      299.20     95.79 o 
   0   8   0    14090.65    14699.31    310.90 o 
   1   8   0     3443.35     3513.03    116.46 o 
   2   8   0        9.49       -4.66     40.65 o 
   3   8   0      109.61      172.73     54.16 o 
   4   8   0    11119.76    10750.71    366.36 o 
   5   8   0     5858.07     5617.14    302.84 o 
   6   8   0     2796.88     2842.31    199.84 o 
   7   8   0      800.36      914.79    147.23 o 
   1   9   0      450.72      412.96     79.66 o 
   2   9   0    20892.33    21795.51    479.78 o 
   3   9   0       64.16       38.23     55.36 o 
   4   9   0      606.69      501.31     89.45 o 
   5   9   0      766.43      842.98    141.11 o 
   6   9   0     6889.57     7708.72    492.33 o 
   7   9   0       12.91        0.12     44.41 o 
   0  10   0    15045.09    16001.43    515.22 o 
   1  10   0     2984.14     3336.67    167.25 o 
   2  10   0        7.50       28.93     55.32 o 
   3  10   0     1181.95     1006.23    119.28 o 
   4  10   0     5385.58     5359.82    294.05 o 
   5  10   0     5326.23     5164.59    295.02 o 
   6  10   0      241.37      234.93    110.75 o 
   7  10   0      221.93        9.33     68.01 o 
   1  11   0     2052.15     2407.20    180.52 o 
   2  11   0      866.05      963.74    136.23 o 
   3  11   0     7144.76     6841.60    351.59 o 
   4  11   0       43.67        5.20     86.42 o 
   5  11   0      286.66      288.03    121.82 o 
   6  11   0      256.06      438.46    139.44 o 
   0  12   0     2312.96     2790.92    250.65 o 
   1  12   0     3603.68     3805.91    235.04 o 
   2  12   0       80.48      168.85    117.27 o 
   3  12   0      615.09      502.57    152.77 o 
   4  12   0      851.79     1221.29    572.07 o 
 -11   0   1     2929.93     3057.46    293.90 o 
  -9   0   1    10739.63    11305.89    360.43 o 
  -7   0   1      162.93      186.16     64.81 o 
  -5   0   1    44326.89    47190.33    936.65 o 
  -3   0   1    13958.35    15064.87    350.71 o 
  -1   0   1   110704.02   107702.07   1209.30 o 
   1   0   1     1617.46     1709.06     42.29 o 
   3   0   1    62508.11    64993.68   1112.14 o 
   5   0   1     5993.32     6136.52    229.36 o 
   7   0   1     8328.51     8935.55    266.97 o 
   9   0   1     6904.79     7064.46    221.24 o 
  11   0   1     4204.98     4703.80    357.11 o 
 -10   1   1      237.33      217.43     66.80 o 
  -9   1   1     6960.03     7063.29    222.78 o 
  -8   1   1     4101.53     4040.27    154.80 o 
  -7   1   1    10341.42    10969.56    723.57 o 
  -6   1   1      730.58      565.27     61.48 o 
  -5   1   1     2879.69     2835.10    113.99 o 
  -4   1   1    29787.63    30994.42    515.00 o 
  -3   1   1    26280.23    26756.23    384.62 o 
  -2   1   1     2057.70     2137.54     67.71 o 
  -1   1   1     5611.50     5988.68     78.78 o 
   0   1   1    29816.71    29952.30    364.36 o 
   1   1   1    50762.48    51506.58    504.80 o 
   2   1   1    11707.15    11835.87    149.85 o 
   3   1   1      520.58      540.75     30.10 o 
   4   1   1     4055.33     4125.90     96.39 o 
   5   1   1    15925.67    16057.47    224.07 o 
   6   1   1    12666.13    12687.99    208.35 o 
   7   1   1     2561.65     2528.28     95.00 o 
   8   1   1      168.27      201.44     38.91 o 
   9   1   1     3657.33     3643.50    163.50 o 
  10   1   1     3081.39     3176.67    269.90 o 
  11   1   1     1434.77     1369.50    153.45 o 
 -11   2   1        3.02       46.82     73.79 o 
 -10   2   1     8506.80     8850.04    289.58 o 
  -9   2   1      884.85      888.26     77.72 o 
  -8   2   1     3212.00     3158.78    117.19 o 
  -7   2   1      225.13      150.98     35.35 o 
  -6   2   1    28987.51    30210.96    372.19 o 
  -5   2   1     1148.28     1074.89     53.88 o 
  -4   2   1     3730.22     3527.88     85.48 o 
  -3   2   1     1211.65     1229.28     41.20 o 
  -2   2   1    42707.37    43586.18    333.75 o 
  -1   2   1    15644.99    16552.59    144.89 o 
   0   2   1    31220.43    32658.93    279.48 o 
   1   2   1     4613.14     4898.74     90.97 o 
   2   2   1     5756.13     5655.90     97.72 o 
   3   2   1    13523.01    14672.58    251.58 o 
   4   2   1    39202.99    40543.27    454.37 o 
   5   2   1     1851.98     1858.87     87.94 o 
   6   2   1     8234.65     8405.49    163.86 o 
   7   2   1     1281.67     1169.48     74.17 o 
   8   2   1    19819.51    20780.07    352.00 o 
   9   2   1      790.51      853.54    110.40 o 
  10   2   1      292.46      360.91     89.79 o 
 -11   3   1      566.65      598.16    128.10 o 
 -10   3   1      260.64      255.30     88.69 o 
  -9   3   1     1330.87     1185.49    162.29 o 
  -8   3   1    13872.81    14532.41    279.60 o 
  -7   3   1     4357.99     4327.53    116.36 o 
  -6   3   1     1413.73     1373.01     62.21 o 
  -5   3   1       66.09       68.56     20.75 o 
  -4   3   1    36052.05    35960.45    349.49 o 
  -3   3   1    16780.80    17586.11    209.77 o 
  -2   3   1     6756.88     6722.97     96.05 o 
  -1   3   1     1686.94     1654.37     40.74 o 
   0   3   1    16703.18    16663.65    175.86 o 
   1   3   1    15999.52    16258.79    215.53 o 
   2   3   1    26123.00    26523.23    281.06 o 
   3   3   1      445.55      437.94     33.13 o 
   4   3   1    12361.05    12887.07    202.27 o 
   5   3   1     8022.99     8119.32    165.99 o 
   6   3   1    19886.34    20305.06    308.72 o 
   7   3   1     2948.63     3060.07    115.05 o 
   8   3   1     2205.54     2391.70    144.30 o 
   9   3   1     1560.71     1716.49    205.63 o 
  10   3   1     3755.43     3817.89    282.04 o 
  11   3   1     1519.72     1707.95    267.77 o 
 -11   4   1     5621.95     5706.63    302.66 o 
 -10   4   1      486.51      624.53    120.16 o 
  -9   4   1     4536.87     4902.70    244.84 o 
  -8   4   1      585.77      569.01     76.05 o 
  -7   4   1     4491.95     4648.45    157.57 o 
  -6   4   1     3584.84     3597.39    105.79 o 
  -5   4   1    15719.55    15747.34    225.85 o 
  -4   4   1     1562.96     1417.00     57.52 o 
  -3   4   1     3176.97     3160.73     79.52 o 
  -2   4   1     8239.57     8521.50    122.65 o 
  -1   4   1    68003.32    69057.91    518.02 o 
   0   4   1    12626.67    13154.40    161.40 o 
   1   4   1     3398.14     3347.26     79.64 o 
   2   4   1      307.15      260.65     32.58 o 
   3   4   1    35053.72    35291.98    483.30 o 
   4   4   1     7843.50     8130.41    145.11 o 
   5   4   1      111.19      131.55     28.02 o 
   6   4   1      402.18      360.28     44.58 o 
   7   4   1     9180.31     9603.67    235.66 o 
   8   4   1     2245.52     2195.28    161.77 o 
   9   4   1     2946.85     2899.47    195.73 o 
  10   4   1      372.16      373.06    105.20 o 
  11   4   1     2392.75     2530.33    210.43 o 
 -10   5   1        2.98       -1.32     63.51 o 
  -9   5   1     1987.89     2274.99    179.16 o 
  -8   5   1     1103.44     1180.60    267.90 o 
  -7   5   1     7929.03     8373.25    224.92 o 
  -6   5   1     1195.01     1058.91     80.14 o 
  -5   5   1     1316.63     1397.25    110.83 o 
  -4   5   1     2176.91     2097.20     74.35 o 
  -3   5   1    44991.22    46067.06    552.87 o 
  -2   5   1      684.76      657.52     39.89 o 
  -1   5   1      463.14      560.76     34.60 o 
   0   5   1     5764.79     6307.40    107.75 o 
   1   5   1    61904.68    62643.02    561.01 o 
   2   5   1     7339.77     7342.56    144.46 o 
   3   5   1     1047.33      931.56     53.35 o 
   4   5   1      570.82      525.96     44.43 o 
   5   5   1    15585.38    15852.36    306.15 o 
   6   5   1     5734.05     5748.30    140.58 o 
   7   5   1     6153.12     5743.32    247.46 o 
   8   5   1       30.40       13.46     49.37 o 
   9   5   1     3892.20     4095.52    236.76 o 
  10   5   1     1655.63     1780.50    245.10 o 
 -10   6   1     4213.31     4442.02    291.77 o 
  -9   6   1     1014.11      836.91    195.76 o 
  -8   6   1       31.81       20.27     51.04 o 
  -7   6   1      346.86      290.67     84.31 o 
  -6   6   1    20537.51    21137.61    495.72 o 
  -5   6   1     1664.95     1696.55    101.80 o 
  -4   6   1     1144.28     1137.50     82.57 o 
  -3   6   1      442.42      360.99     40.59 o 
  -2   6   1    22267.01    22426.58    264.42 o 
  -1   6   1    12240.48    12054.59    168.24 o 
   0   6   1     4448.76     4273.56     95.82 o 
   1   6   1     1848.25     1816.88     72.56 o 
   2   6   1     8378.19     8081.26    164.93 o 
   3   6   1    14069.13    14005.02    254.57 o 
   4   6   1    18624.33    18592.26    337.13 o 
   5   6   1      161.73      187.17     43.95 o 
   6   6   1      711.42      718.94    110.52 o 
   7   6   1     3674.02     3802.01    215.07 o 
   8   6   1     5427.11     5715.74    391.38 o 
   9   6   1      163.79        6.88     60.16 o 
  10   6   1      188.43       68.69    144.02 o 
  -8   7   1     8771.99     8798.20    509.40 o 
  -7   7   1       42.30       37.31     57.61 o 
  -6   7   1     4707.20     4555.06    180.61 o 
  -5   7   1     2193.38     2405.67    156.14 o 
  -4   7   1    11470.32    11276.05    279.62 o 
  -3   7   1     3358.16     3016.03    143.62 o 
  -2   7   1     7628.03     7852.44    186.65 o 
  -1   7   1      175.39      176.86     29.31 o 
   0   7   1     6303.06     6221.38    148.20 o 
   1   7   1     2233.53     2273.73     88.51 o 
   2   7   1    25024.44    25087.96    463.09 o 
   3   7   1      493.75      521.32     62.79 o 
   4   7   1     4562.74     4355.79    166.81 o 
   5   7   1        9.03       60.54     52.51 o 
   6   7   1    17055.86    17267.92    503.27 o 
   7   7   1      462.20      347.66     94.76 o 
   8   7   1     1761.69     1821.30    239.50 o 
   9   7   1        2.89       -2.62     61.07 o 
  -7   8   1     1623.89     1808.90    176.53 o 
  -6   8   1     7027.58     7106.52    313.02 o 
  -5   8   1     5041.71     4729.92    194.47 o 
  -4   8   1       96.18       72.38     47.42 o 
  -3   8   1      121.33      130.77     59.55 o 
  -2   8   1     5927.69     5566.54    238.32 o 
  -1   8   1    17387.73    17634.39    283.60 o 
   0   8   1     2385.85     2364.81    107.90 o 
   1   8   1      470.88      445.30     55.46 o 
   2   8   1     1858.34     1779.76    128.18 o 
   3   8   1     9488.48     8913.71    573.61 o 
   4   8   1     6067.99     5509.02    221.83 o 
   5   8   1     1498.78     1346.21    144.09 o 
   6   8   1     2465.43     2245.93    183.68 o 
   7   8   1     2381.98     2176.90    201.49 o 
  -8   9   1       75.83        2.83     53.64 o 
  -6   9   1      529.17      508.55    136.82 o 
  -5   9   1      428.10      320.94     96.18 o 
  -4   9   1       37.28       66.66     54.21 o 
  -3   9   1    14090.04    14129.15    460.94 o 
  -2   9   1     1052.91     1043.77    146.44 o 
  -1   9   1       23.48       41.89     37.69 o 
   0   9   1        5.90       46.27     38.07 o 
   1   9   1    19076.62    20530.46    395.44 o 
   2   9   1      492.76      388.90     84.86 o 
   3   9   1       16.19       25.59     49.65 o 
   4   9   1       13.26       52.07     69.16 o 
   5   9   1     9076.98     9612.43    374.34 o 
   6   9   1       52.86       71.59     75.62 o 
   8   9   1       81.96        6.49     57.85 o 
  -7  10   1      137.95       45.83     82.81 o 
  -6  10   1     2933.43     2747.76    228.10 o 
  -5  10   1     4753.98     4487.51    275.61 o 
  -4  10   1      566.05      547.81    130.22 o 
  -3  10   1        6.21       64.14     59.82 o 
  -2  10   1     2568.30     2668.53    172.50 o 
  -1  10   1    12835.53    13454.73    327.58 o 
   0  10   1     3097.72     3114.12    164.37 o 
   1  10   1      139.10      155.55     74.39 o 
   2  10   1      741.07      682.66    110.42 o 
   3  10   1     7602.40     7516.19    341.41 o 
   4  10   1     6063.23     5935.54    309.45 o 
   5  10   1       87.46       50.45    105.35 o 
   6  10   1       89.20        4.39     74.41 o 
   7  10   1     2046.97     1885.04    296.30 o 
  -6  11   1      314.35      181.25    209.23 o 
  -5  11   1      189.09      265.78    113.12 o 
  -4  11   1     7479.54     7587.93    370.74 o 
  -3  11   1      434.56      419.30     99.99 o 
  -2  11   1      737.77      763.76    125.70 o 
  -1  11   1        3.59      -42.22     52.88 o 
   0  11   1     4755.18     4749.87    208.59 o 
   1  11   1      670.01      567.93    113.77 o 
   2  11   1     5351.62     5157.12    250.75 o 
   3  11   1      285.90      540.82    133.79 o 
   4  11   1     2079.10     2088.58    212.34 o 
   5  11   1     1369.41     1429.44    207.34 o 
   6  11   1     5200.18     5212.84    327.56 o 
  -4  12   1      924.74     1061.23    193.68 o 
  -3  12   1       39.53       14.42     95.38 o 
  -2  12   1     2204.16     2408.12    202.33 o 
  -1  12   1     1499.91     1518.39    170.18 o 
   0  12   1     2319.60     2489.13    171.09 o 
   1  12   1        9.09       -8.94     83.19 o 
   2  12   1     1055.96      957.16    187.04 o 
   3  12   1     1897.10     1834.39    220.47 o 
   4  12   1     6133.87     6057.02    364.16 o 
 -10   0   2     1853.78     1933.54    172.06 o 
  -8   0   2     4128.78     3849.03    242.96 o 
  -6   0   2    16994.05    17566.26    494.73 o 
  -4   0   2     3316.12     3659.14    167.49 o 
  -2   0   2    96686.84    99736.07   1137.02 o 
   0   0   2     1632.72     1985.44     48.33 o 
   2   0   2    54979.98    57367.47   1006.27 o 
   4   0   2      764.58      807.17     56.97 o 
   6   0   2    19754.60    21336.07    647.42 o 
   8   0   2     9946.51    10155.91    249.15 o 
  10   0   2     3045.78     2860.63    267.77 o 
 -11   1   2       18.88       38.60     76.70 o 
 -10   1   2     3739.53     4170.82    207.68 o 
  -9   1   2     6492.14     6573.08    216.04 o 
  -8   1   2     7812.18     7947.15    349.38 o 
  -7   1   2     1011.96     1034.52     87.69 o 
  -6   1   2     5523.96     5470.11    177.50 o 
  -5   1   2    26447.18    27752.11    452.15 o 
  -4   1   2    57366.43    59823.09   1003.06 o 
  -3   1   2     1028.01      960.62     46.58 o 
  -2   1   2     2195.16     2303.38     53.73 o 
  -1   1   2    27752.76    29288.06    240.93 o 
   0   1   2    32075.97    34669.84    412.74 o 
   1   1   2    22137.53    22928.72    316.00 o 
   2   1   2     2099.32     2160.87     59.33 o 
   3   1   2     4197.93     4130.22     84.83 o 
   4   1   2    26657.46    27531.63    333.64 o 
   5   1   2    24006.63    25294.55    304.80 o 
   6   1   2     2076.75     1943.71     94.97 o 
   7   1   2      835.03      732.27     56.74 o 
   8   1   2     7936.32     8240.29    185.54 o 
   9   1   2     3661.88     3693.43    190.88 o 
  10   1   2     1712.37     1777.14    156.39 o 
  11   1   2      160.62      232.84     88.97 o 
 -11   2   2     5308.05     5430.92    240.06 o 
 -10   2   2       15.37       33.33     51.64 o 
  -9   2   2      237.30      278.77     55.46 o 
  -8   2   2       61.32       98.24     32.35 o 
  -7   2   2    29700.82    30840.24    417.66 o 
  -6   2   2      367.02      402.50     44.87 o 
  -5   2   2     2070.41     2075.93    104.16 o 
  -4   2   2     8878.08     9756.92    219.13 o 
  -3   2   2    44861.14    45543.76    507.58 o 
  -2   2   2      733.75      790.48     24.99 o 
  -1   2   2    14654.31    14680.92    144.74 o 
   0   2   2     1270.35     1277.63     37.24 o 
   1   2   2    17642.48    18185.74    227.29 o 
   2   2   2      171.64      240.18     21.72 o 
   3   2   2    58394.31    61487.18    621.19 o 
   4   2   2     1102.11     1277.40     54.72 o 
   5   2   2     6677.11     6435.83    178.67 o 
   6   2   2       36.36       21.71     21.80 o 
   7   2   2    22480.59    23637.79    359.90 o 
   8   2   2        6.67      -14.09     41.58 o 
   9   2   2      783.99      746.45    170.16 o 
  10   2   2       16.62        6.40     81.88 o 
  11   2   2     4747.36     4795.28    384.58 o 
 -11   3   2      132.90       38.04     63.01 o 
 -10   3   2     1575.72     1273.56    141.06 o 
  -9   3   2     9415.84    10085.16    242.13 o 
  -8   3   2     1558.10     1444.92     89.46 o 
  -7   3   2     2161.01     2018.50     80.99 o 
  -6   3   2      543.02      537.50     44.11 o 
  -5   3   2    22866.47    22671.43    327.91 o 
  -4   3   2     8492.76     8717.84    135.92 o 
  -3   3   2     4116.84     4027.67     71.20 o 
  -2   3   2      523.43      485.64     31.90 o 
  -1   3   2    22341.53    22446.64    231.29 o 
   0   3   2    10882.27    11412.02    144.87 o 
   1   3   2    21032.49    21624.61    245.20 o 
   2   3   2       65.97       72.49     17.27 o 
   3   3   2    24820.65    25330.05    411.09 o 
   4   3   2     2293.41     2179.59     72.93 o 
   5   3   2    31428.32    32047.29    401.55 o 
   6   3   2      508.28      467.52     51.01 o 
   7   3   2     3984.48     3925.55    175.09 o 
   8   3   2     1548.14     1499.15    120.60 o 
   9   3   2     6838.05     7080.81    268.53 o 
  10   3   2     1202.16      929.99    191.49 o 
  11   3   2        7.36      120.55    152.55 o 
 -11   4   2      519.95      580.31    133.04 o 
 -10   4   2     3896.80     4063.56    239.12 o 
  -9   4   2      850.47      739.04    120.07 o 
  -8   4   2     5384.53     5315.24    183.98 o 
  -7   4   2     1137.60     1171.55     79.33 o 
  -6   4   2    18536.72    19481.63    311.65 o 
  -5   4   2      122.66      111.75     24.82 o 
  -4   4   2      881.69      881.49     54.39 o 
  -3   4   2     2890.84     2837.38     65.52 o 
  -2   4   2    61402.85    62432.30    516.75 o 
  -1   4   2      625.52      556.93     48.55 o 
   0   4   2     4247.39     4502.55     94.74 o 
   1   4   2      366.34      373.74     36.03 o 
   2   4   2    59978.99    58770.59    562.04 o 
   3   4   2     4247.08     4374.93    100.07 o 
   4   4   2       36.93       70.15     20.66 o 
   5   4   2      590.00      642.69     45.17 o 
   6   4   2    19532.63    20032.91    414.65 o 
   7   4   2     2443.47     2223.99    128.23 o 
   8   4   2     4904.92     4664.76    206.72 o 
   9   4   2      127.36      188.89     79.52 o 
  11   4   2      136.99       70.68    133.88 o 
 -10   5   2     2855.03     2721.25    205.13 o 
  -9   5   2      338.29      357.05     95.37 o 
  -8   5   2     6121.15     6171.34    206.33 o 
  -7   5   2       16.96       20.80     35.07 o 
  -6   5   2     1914.27     1928.79    115.73 o 
  -5   5   2     2416.09     2377.99    156.13 o 
  -4   5   2    29488.12    29545.13    520.25 o 
  -3   5   2      151.34      127.65     21.11 o 
  -2   5   2       71.98       68.30     18.47 o 
  -1   5   2      326.59      320.72     36.78 o 
   0   5   2    33665.09    33364.15    352.81 o 
   1   5   2     1043.65     1034.58     53.54 o 
   2   5   2      175.15      216.52     33.60 o 
   3   5   2       44.69       58.66     21.62 o 
   4   5   2    16542.64    16751.35    363.93 o 
   5   5   2     3350.87     3331.87    100.37 o 
   6   5   2     2667.30     2585.02    120.63 o 
   7   5   2      124.64       94.24     60.34 o 
   8   5   2     5899.18     6082.58    304.57 o 
   9   5   2      646.04      519.29    112.17 o 
  10   5   2     1784.62     1691.68    241.10 o 
 -10   6   2     1035.97     1519.40    254.97 o 
  -9   6   2      171.73      108.09     69.24 o 
  -8   6   2     1306.75     1336.44    142.90 o 
  -7   6   2    16427.38    16765.50    484.70 o 
  -6   6   2     7098.14     7398.43    218.53 o 
  -5   6   2      794.61      726.93     75.11 o 
  -4   6   2      222.01      165.17     44.92 o 
  -3   6   2    25224.17    25008.20    352.65 o 
  -2   6   2    19255.02    19250.53    295.01 o 
  -1   6   2     6381.35     6078.49    136.48 o 
   0   6   2       80.51       72.04     24.26 o 
   1   6   2     6580.87     6341.65    137.97 o 
   2   6   2    14417.36    13948.71    230.69 o 
   3   6   2    20151.39    20371.19    372.05 o 
   4   6   2     1125.23     1080.34     64.34 o 
   5   6   2     3801.01     3782.77    254.44 o 
   6   6   2     6503.87     6678.49    272.10 o 
   7   6   2    13156.75    12786.32    401.95 o 
   8   6   2      330.07      319.69     94.11 o 
   9   6   2      389.15      115.82    185.09 o 
  10   6   2     1806.17     1878.11    288.57 o 
  -8   7   2      513.99      392.94    104.47 o 
  -7   7   2      635.14      717.73    126.38 o 
  -6   7   2      115.74      105.45     48.99 o 
  -5   7   2    14164.85    14469.67    330.32 o 
  -4   7   2      259.02      169.28     50.93 o 
  -3   7   2     4456.06     4298.05    157.48 o 
  -2   7   2      305.09      280.05     46.86 o 
  -1   7   2     8462.68     8704.10    178.79 o 
   0   7   2      800.31      739.98     56.98 o 
   1   7   2    11006.91    10872.71    200.12 o 
   2   7   2      815.60      823.86     66.36 o 
   3   7   2    12442.79    12219.41    541.16 o 
   4   7   2       40.61       74.07     38.92 o 
   5   7   2    20329.86    20433.14    507.01 o 
   6   7   2      185.40      250.09     81.48 o 
   7   7   2     1723.57     1735.55    159.34 o 
   8   7   2      137.05       54.04     60.68 o 
  -7   8   2     7164.63     7462.02    478.99 o 
  -6   8   2     3337.97     3063.23    207.46 o 
  -5   8   2     1845.95     1700.00    123.99 o 
  -4   8   2       68.87       29.28     47.30 o 
  -3   8   2     5762.41     5531.76    206.72 o 
  -2   8   2     9278.90     8971.57    218.83 o 
  -1   8   2     3036.36     3179.61    116.06 o 
   0   8   2      265.58      250.53     43.90 o 
   1   8   2     4780.98     4776.98    140.46 o 
   2   8   2    11222.36    11707.91    247.79 o 
   3   8   2     7977.53     7318.15    241.11 o 
   4   8   2       73.15      140.07     80.41 o 
   5   8   2     3561.38     3408.70    401.52 o 
   6   8   2     3065.63     2870.26    281.77 o 
  -7   9   2      107.20       71.07     63.34 o 
  -6   9   2     1541.62     1652.75    239.23 o 
  -5   9   2       10.90       82.65     53.51 o 
  -4   9   2    12758.10    12512.81    650.93 o 
  -3   9   2      181.56      165.49     65.48 o 
  -2   9   2      559.34      561.32     76.07 o 
  -1   9   2      411.65      433.20     64.01 o 
   0   9   2    28264.09    30384.67    417.89 o 
   1   9   2       18.62       71.76     43.98 o 
   2   9   2       27.10       76.97     58.42 o 
   3   9   2      171.18       94.62     67.66 o 
   4   9   2    12359.16    12917.40    427.56 o 
   5   9   2       62.72       48.65     65.58 o 
   6   9   2     1602.20     1377.24    234.43 o 
   7   9   2        9.83        6.68     60.38 o 
  -7  10   2     2461.75     2609.40    325.38 o 
  -6  10   2     3074.14     2834.23    313.37 o 
  -5  10   2      105.62      162.18     90.79 o 
  -4  10   2       40.60       47.41     66.87 o 
  -3  10   2     3144.93     2853.32    177.78 o 
  -2  10   2    11801.69    11860.47    457.32 o 
  -1  10   2     1787.81     1802.55    106.41 o 
   0  10   2       26.01        6.41     51.51 o 
   1  10   2      665.88      553.65    102.14 o 
   2  10   2     7239.68     7375.66    274.13 o 
   3  10   2     3717.29     3699.92    247.55 o 
   4  10   2        7.05       72.86     78.66 o 
   5  10   2      112.25      124.21     86.10 o 
   6  10   2     2296.21     2539.26    319.51 o 
   7  10   2     1364.63     1251.36    269.10 o 
  -6  11   2      130.15       82.95    100.57 o 
  -5  11   2     9321.94     9411.32    421.34 o 
  -4  11   2      336.55      300.32    116.05 o 
  -3  11   2     1506.53     1411.53    148.06 o 
  -2  11   2       26.10       63.39     87.40 o 
  -1  11   2     5613.78     5838.55    228.44 o 
   0  11   2      325.46      408.53     86.59 o 
   1  11   2     6027.02     6698.96    281.42 o 
   2  11   2      191.05      363.12    152.69 o 
   3  11   2     2787.29     3206.52    251.04 o 
   4  11   2      488.16      555.57    143.73 o 
   5  11   2     7087.24     6807.41    368.11 o 
   6  11   2       12.01      -55.71     89.96 o 
  -4  12   2      385.72      396.75    140.74 o 
  -3  12   2     1950.72     1943.06    252.17 o 
  -2  12   2     1626.82     1803.53    175.41 o 
  -1  12   2     1111.46     1192.23    161.91 o 
   0  12   2       17.54       32.46     89.45 o 
   1  12   2      929.13      898.83    182.53 o 
   2  12   2     1682.99     1905.64    230.03 o 
   3  12   2     3161.55     3054.99    268.91 o 
   4  12   2      411.64      376.82    145.61 o 
 -11   0   3     2252.91     2402.96    206.13 o 
  -9   0   3     7692.67     7484.96    374.45 o 
  -7   0   3    10830.84    11429.20    414.72 o 
  -5   0   3     4721.77     4635.80    215.76 o 
  -3   0   3    59544.86    61218.26   1101.74 o 
  -1   0   3       47.94      148.15     24.36 o 
   1   0   3    53830.59    56741.80    678.70 o 
   3   0   3      735.52      712.26     47.84 o 
   5   0   3    16465.72    16745.22    315.67 o 
   7   0   3      116.53      164.56     51.09 o 
   9   0   3     8452.54     9085.70    446.19 o 
  11   0   3      783.56      713.16    182.96 o 
 -11   1   3     1242.74     1317.34    249.63 o 
 -10   1   3     3261.45     3466.63    148.94 o 
  -9   1   3     3090.40     3418.51    184.11 o 
  -8   1   3        5.66        5.47     29.80 o 
  -7   1   3     1535.30     1388.42    180.02 o 
  -6   1   3    17673.55    17098.56    603.54 o 
  -5   1   3    16319.53    16573.01    321.72 o 
  -4   1   3     1930.00     1855.98     71.99 o 
  -3   1   3     1380.29     1370.64     48.33 o 
  -2   1   3     3132.12     3021.03     54.55 o 
  -1   1   3    54086.64    57184.01    570.57 o 
   0   1   3    10547.20    11130.46    125.22 o 
   1   1   3      142.35      216.02     25.30 o 
   2   1   3     7663.60     7688.46    160.60 o 
   3   1   3    32091.79    33035.86    326.60 o 
   4   1   3    27747.96    28618.19    308.61 o 
   5   1   3     3983.85     3685.74     95.08 o 
   6   1   3     4618.35     4664.28    114.82 o 
   7   1   3    11445.15    11693.87    207.97 o 
   8   1   3     5938.92     5924.34    222.27 o 
   9   1   3     4976.63     4891.31    231.47 o 
  10   1   3      131.68      157.33     74.99 o 
  11   1   3     3018.54     3199.95    220.74 o 
 -11   2   3       11.82      -24.71     72.25 o 
 -10   2   3       75.47      134.81     50.95 o 
  -9   2   3       77.23       84.50     40.78 o 
  -8   2   3    22992.42    24221.46    376.16 o 
  -7   2   3       38.82       58.42     34.63 o 
  -6   2   3     1905.01     1867.63     89.52 o 
  -5   2   3     1465.28     1313.13     71.14 o 
  -4   2   3    35427.21    36725.47    451.13 o 
  -3   2   3     5288.17     5350.20    106.45 o 
  -2   2   3     4557.06     4287.28     88.15 o 
  -1   2   3     5857.84     6125.93     76.16 o 
   0   2   3    21910.49    22402.15    197.39 o 
   1   2   3     1792.92     1811.43     61.98 o 
   2   2   3    36856.00    37925.11    525.18 o 
   3   2   3     9001.30     9496.59    142.91 o 
   4   2   3    16439.95    16744.40    231.71 o 
   5   2   3      992.84     1017.08     54.75 o 
   6   2   3    28566.05    29576.55    514.31 o 
   7   2   3      117.14       80.76     45.88 o 
   8   2   3     1991.43     1968.80    134.44 o 
   9   2   3      163.22      111.66     62.80 o 
  10   2   3     5622.88     5686.75    334.44 o 
  11   2   3        3.98      -48.54    122.15 o 
 -11   3   3     1576.70     1512.02    158.38 o 
 -10   3   3     6556.90     6501.41    250.53 o 
  -9   3   3      810.47      789.35     85.12 o 
  -8   3   3      633.62      599.25     70.57 o 
  -7   3   3     1325.99     1205.67     77.95 o 
  -6   3   3    28399.31    28773.47    328.04 o 
  -5   3   3     2860.45     2735.79     77.21 o 
  -4   3   3    11857.67    12329.32    162.97 o 
  -3   3   3     2092.37     1993.61     65.16 o 
  -2   3   3    14908.26    14329.59    184.21 o 
  -1   3   3    10748.43    10785.25    132.76 o 
   0   3   3    20610.42    21161.85    221.21 o 
   1   3   3     8052.10     8582.95    133.42 o 
   2   3   3    14241.08    13998.63    274.03 o 
   3   3   3    14115.12    14038.34    684.69 o 
   4   3   3    29035.35    28867.76    798.99 o 
   5   3   3       55.31       46.30     21.91 o 
   6   3   3     6727.03     6365.08    150.28 o 
   7   3   3     3932.22     3827.06    175.95 o 
   8   3   3    10143.95    10361.90    312.24 o 
   9   3   3     1154.80     1108.41    123.40 o 
 -11   4   3     2024.77     1976.12    185.14 o 
 -10   4   3        5.76       19.16     60.51 o 
  -9   4   3     4575.35     4528.93    167.55 o 
  -8   4   3     4512.26     4573.14    158.32 o 
  -7   4   3    13000.57    13435.50    265.14 o 
  -6   4   3      143.81      151.68     37.78 o 
  -5   4   3      464.74      456.37     38.59 o 
  -4   4   3     6237.87     6189.63    132.03 o 
  -3   4   3    58477.18    59352.45    553.10 o 
  -2   4   3       99.42       99.76     26.59 o 
  -1   4   3      470.76      604.55     38.44 o 
   0   4   3     4348.49     4351.02     93.72 o 
   1   4   3    56228.55    58597.90    564.94 o 
   2   4   3     4722.92     4550.69    138.24 o 
   3   4   3      324.22      325.93     33.54 o 
   4   4   3     1293.48     1155.04     70.27 o 
   5   4   3    18851.81    18927.97    280.19 o 
   6   4   3      931.98      925.11     92.26 o 
   7   4   3     4677.12     4746.74    200.38 o 
   8   4   3     1871.11     1815.86    137.40 o 
   9   4   3     7770.75     7833.81    439.26 o 
  10   4   3      538.13      602.21    175.22 o 
 -10   5   3     1153.31      960.12    210.16 o 
  -9   5   3     1985.29     2225.07    177.50 o 
  -8   5   3      356.79      307.99     64.84 o 
  -7   5   3     6622.33     6644.91    228.05 o 
  -6   5   3     4410.98     4446.30    161.28 o 
  -5   5   3    19781.78    20145.40    359.09 o 
  -4   5   3      258.55      276.93     44.38 o 
  -3   5   3     3871.28     3866.57    116.01 o 
  -2   5   3     6425.15     6335.06    130.63 o 
  -1   5   3    50203.80    51423.20    490.31 o 
   0   5   3     2902.75     3001.93     86.53 o 
   1   5   3     1094.20      981.08     90.89 o 
   2   5   3      829.53      705.04     50.97 o 
   3   5   3    29029.21    29076.06    346.00 o 
   4   5   3     1829.89     1774.25     70.82 o 
   5   5   3     1288.94     1153.62    125.44 o 
   6   5   3      824.76      701.37     75.20 o 
   7   5   3     8437.43     8436.83    235.93 o 
   8   5   3      716.85      585.28    110.98 o 
   9   5   3     1530.51     1270.83    207.23 o 
  10   5   3        2.70      -26.30     56.70 o 
 -10   6   3       51.74       27.03     64.16 o 
  -9   6   3       74.34       27.33     81.61 o 
  -8   6   3     9060.79     8767.64    342.18 o 
  -7   6   3     3020.88     3160.42    176.14 o 
  -6   6   3       40.09       42.32     37.23 o 
  -5   6   3       12.61       46.75     34.72 o 
  -4   6   3    21940.30    21656.66    389.04 o 
  -3   6   3    17513.80    17329.49    284.48 o 
  -2   6   3     6205.23     5795.43    152.61 o 
  -1   6   3      133.27      155.99     29.10 o 
   0   6   3     7254.96     7494.45    151.78 o 
   1   6   3    16996.02    16877.46    265.41 o 
   2   6   3    31761.79    31750.43    396.59 o 
   3   6   3       13.91       26.17     24.53 o 
   4   6   3     2005.31     1876.86     97.51 o 
   5   6   3     3699.30     3637.60    172.63 o 
   6   6   3    15334.56    14795.69    418.56 o 
   7   6   3     1085.22     1103.91    127.84 o 
   8   6   3      561.73      434.87    103.28 o 
   9   6   3     1376.92     1575.67    239.76 o 
  10   6   3     3382.01     4036.79    386.98 o 
  -9   7   3        0.53       16.50     44.40 o 
  -8   7   3      394.70      266.68     95.27 o 
  -7   7   3      441.02      432.59     78.57 o 
  -6   7   3    18193.84    18536.15    394.47 o 
  -5   7   3        8.21       34.81     38.04 o 
  -4   7   3     3338.05     3201.91    149.76 o 
  -3   7   3      419.52      353.92     54.96 o 
  -2   7   3    14371.72    14176.74    239.14 o 
  -1   7   3      607.23      666.14     55.03 o 
   0   7   3     8581.15     8732.68    178.15 o 
   1   7   3        7.64       14.18     23.99 o 
   2   7   3     8003.31     8002.35    185.16 o 
   3   7   3     2161.81     2130.37     96.24 o 
   4   7   3     8784.16     8968.47    230.51 o 
   5   7   3      935.83      889.71    157.62 o 
   6   7   3     5528.80     5324.55    454.59 o 
   7   7   3      314.86      255.66    113.35 o 
   9   7   3      575.31      721.16    215.76 o 
  -7   8   3     2073.86     1523.72    647.02 o 
  -6   8   3     1468.11     1253.57    114.79 o 
  -5   8   3      467.03      478.20     84.82 o 
  -4   8   3     5031.87     4788.19    217.92 o 
  -3   8   3     9378.57     9254.80    228.04 o 
  -2   8   3     2658.35     2707.40    111.72 o 
  -1   8   3      734.23      704.32     66.53 o 
   0   8   3     1867.47     1903.51    129.66 o 
   1   8   3     9096.76     9198.47    286.75 o 
   2   8   3     3942.57     4072.38    140.97 o 
   3   8   3      516.70      540.60     70.24 o 
   4   8   3     3724.25     3779.82    228.03 o 
   5   8   3     4699.20     4332.09    238.82 o 
   6   8   3     6811.98     6773.40    308.90 o 
   7   8   3     1150.86     1079.69    223.50 o 
   9   8   3     2250.32     2277.09    318.17 o 
  -8   9   3       13.05       -7.86     53.01 o 
  -7   9   3     1371.09     1302.03    233.63 o 
  -6   9   3        2.70       50.06     66.56 o 
  -5   9   3    12066.01    12168.09    380.47 o 
  -4   9   3       86.28       75.00     57.39 o 
  -3   9   3      322.44      369.20     67.32 o 
  -2   9   3        1.67      -36.39     37.38 o 
  -1   9   3    21545.39    23303.75    356.44 o 
   0   9   3      484.53      504.92     66.84 o 
   1   9   3      403.54      328.07     60.80 o 
   2   9   3      898.97      856.57    109.95 o 
   3   9   3     9672.40    10179.29    378.18 o 
   4   9   3        5.88       22.03     63.55 o 
   5   9   3      737.16      609.46    124.26 o 
   6   9   3      742.09      416.82    332.04 o 
   7   9   3     3290.12     2881.97    321.64 o 
   8   9   3       47.07       -5.19     73.01 o 
  -7  10   3     2020.03     2328.30    310.17 o 
  -6  10   3      142.56       59.66     61.60 o 
  -5  10   3      140.30       41.75     57.47 o 
  -4  10   3     5122.60     4725.58    239.09 o 
  -3  10   3     7752.25     7562.94    443.52 o 
  -2  10   3      209.97      146.19     58.51 o 
  -1  10   3      590.06      623.47     76.24 o 
   0  10   3     3426.25     3349.51    138.77 o 
   1  10   3    11055.01    12106.35    678.15 o 
   2  10   3     3178.10     3365.71    256.03 o 
   3  10   3       33.39       13.90     74.34 o 
   4  10   3      731.91      713.85    139.31 o 
   5  10   3     3410.22     3222.28    335.78 o 
   6  10   3     1895.47     1953.32    285.90 o 
   7  10   3      137.98       77.27     70.87 o 
  -5  11   3     1374.25     1625.05    246.70 o 
  -4  11   3     1093.44     1197.44    146.49 o 
  -3  11   3       71.56       20.85     66.55 o 
  -2  11   3     4720.43     4917.64    242.88 o 
  -1  11   3      455.34      601.14     99.60 o 
   0  11   3     4987.24     5463.27    221.67 o 
   1  11   3      238.92      174.02    103.50 o 
   2  11   3     2446.08     2539.38    225.94 o 
   3  11   3      289.79      257.67    144.29 o 
   4  11   3     8276.47     8206.48    556.07 o 
   5  11   3      137.57      151.91    109.13 o 
  -4  12   3     4128.76     4299.05    308.99 o 
  -3  12   3     1560.89     1798.54    176.69 o 
  -2  12   3      569.39      474.62    119.41 o 
  -1  12   3       73.07       52.83     90.42 o 
   0  12   3     1946.37     2067.04    225.05 o 
   1  12   3     1304.75     1485.66    213.68 o 
   2  12   3     1905.28     1869.74    220.17 o 
   3  12   3       23.86       23.17    105.87 o 
 -10   0   4     6797.47     6670.19    383.25 o 
  -8   0   4     6481.61     6561.38    333.11 o 
  -6   0   4     5865.60     5854.35    272.03 o 
  -4   0   4    50815.92    52657.17   1372.84 o 
  -2   0   4    23938.24    25027.80    288.63 o 
   0   0   4   242108.64   236333.14   2617.13 o 
   2   0   4     9160.18     9802.97    185.34 o 
   4   0   4    61258.77    63477.68    818.94 o 
   6   0   4      166.93       90.50     37.81 o 
   8   0   4    17888.25    17466.78    607.54 o 
  10   0   4     2646.74     2546.73    266.43 o 
 -11   1   4     2454.77     3024.96    178.92 o 
 -10   1   4     1772.06     1672.95    126.29 o 
  -9   1   4      202.61      207.66     54.94 o 
  -8   1   4     1826.00     1958.68    105.59 o 
  -7   1   4    11499.47    11616.22    261.52 o 
  -6   1   4     8157.17     8190.13    187.43 o 
  -5   1   4      310.61      273.88     53.74 o 
  -4   1   4     1274.28     1291.94     61.49 o 
  -3   1   4    22917.01    23440.36    228.43 o 
  -2   1   4    27460.04    27902.09    250.43 o 
  -1   1   4    48650.65    51313.01    408.75 o 
   0   1   4     3601.48     3645.53     66.13 o 
   1   1   4     3064.40     2948.84     55.22 o 
   2   1   4    22706.34    22840.44    288.66 o 
   3   1   4    24454.89    25403.43    266.33 o 
   4   1   4     2455.53     2451.46     67.63 o 
   5   1   4     3198.93     3078.81     93.47 o 
   6   1   4     7183.84     7436.51    164.30 o 
   7   1   4     2325.49     2285.70    110.72 o 
   8   1   4     4129.39     4256.92    184.66 o 
   9   1   4      707.23      614.54    107.57 o 
  10   1   4     3177.32     3095.84    305.24 o 
  11   1   4     1572.70     1527.98    166.73 o 
 -11   2   4       16.81       55.31     77.33 o 
 -10   2   4      375.76      430.83     73.30 o 
  -9   2   4    15351.11    16252.94    313.11 o 
  -8   2   4     2721.59     2471.04    146.41 o 
  -7   2   4      717.53      619.15     62.06 o 
  -6   2   4        3.55       21.98     22.44 o 
  -5   2   4    43242.17    43951.59    543.64 o 
  -4   2   4     4319.31     4343.76    104.65 o 
  -3   2   4     6652.81     6614.21    144.01 o 
  -2   2   4     3986.00     4021.05     67.24 o 
  -1   2   4    34202.75    35223.54    306.28 o 
   0   2   4    10839.21    11060.37    167.11 o 
   1   2   4    48175.20    49888.17    452.61 o 
   2   2   4      509.35      484.13     50.35 o 
   3   2   4    12830.66    12065.04    251.19 o 
   4   2   4     1225.88     1115.49     40.93 o 
   5   2   4    22587.46    23113.27    421.02 o 
   6   2   4      342.11      337.13     61.28 o 
   7   2   4     8493.24     8451.11    260.14 o 
   8   2   4     2270.09     2308.79    152.02 o 
   9   2   4     8705.91     8482.13    309.19 o 
  10   2   4        9.24      -21.24     63.41 o 
  11   2   4      241.34       97.47    148.29 o 
 -11   3   4     2964.58     3213.07    270.03 o 
 -10   3   4      916.12     1000.37     96.11 o 
  -9   3   4      134.75      173.09     50.91 o 
  -8   3   4     2220.33     2078.52    106.87 o 
  -7   3   4    15514.81    15566.02    281.35 o 
  -6   3   4     8920.61     8740.76    205.10 o 
  -5   3   4     2121.00     2153.64     95.78 o 
  -4   3   4      942.41      829.50     38.90 o 
  -3   3   4    16039.62    15866.16    226.71 o 
  -2   3   4    22661.79    22585.48    255.48 o 
  -1   3   4    11384.15    11330.64    118.01 o 
   0   3   4     2554.97     2422.02     65.51 o 
   1   3   4     6797.51     6447.65    130.53 o 
   2   3   4    18049.27    18148.95    341.10 o 
   3   3   4    23688.37    23234.71    405.69 o 
   4   3   4       46.01       72.33     17.79 o 
   5   3   4     5826.92     5531.05    122.27 o 
   6   3   4     6159.24     5856.42    305.77 o 
   7   3   4     9065.70     9014.39    352.45 o 
   8   3   4     1090.60      905.06    105.61 o 
   9   3   4      909.43      861.80    120.15 o 
  10   3   4     1634.67     1554.87    216.56 o 
 -11   4   4      486.94      411.38    112.54 o 
 -10   4   4     1997.15     1798.10    242.43 o 
  -9   4   4     1828.74     1914.75    114.99 o 
  -8   4   4     2991.96     2864.77    128.24 o 
  -7   4   4      158.95      184.92     46.55 o 
  -6   4   4      797.15      838.57     66.04 o 
  -5   4   4     6265.11     6330.28    161.08 o 
  -4   4   4    21160.55    21033.53    303.47 o 
  -3   4   4     1493.92     1463.68     63.18 o 
  -2   4   4      969.95      904.55     43.67 o 
  -1   4   4     4032.47     3707.49     89.71 o 
   0   4   4    46369.87    48826.94    446.56 o 
   1   4   4     5010.06     5137.72    216.84 o 
   2   4   4        3.80       57.89     21.42 o 
   3   4   4     4000.67     3806.79     95.40 o 
   4   4   4    13779.68    13410.84    206.52 o 
   5   4   4     3145.12     3250.09    150.33 o 
   6   4   4     3414.24     3446.23    165.58 o 
   7   4   4     1672.22     1558.05    125.63 o 
   8   4   4     5416.93     5182.29    227.24 o 
   9   4   4      401.10      625.15    163.22 o 
  -9   5   4        7.57      -37.86     44.96 o 
  -8   5   4     3264.86     3250.46    155.64 o 
  -7   5   4     2912.18     2908.12    130.06 o 
  -6   5   4    12370.52    12621.07    260.67 o 
  -5   5   4      404.42      440.25     57.65 o 
  -4   5   4     3681.65     3581.36    117.64 o 
  -3   5   4     4263.96     4152.91    123.03 o 
  -2   5   4    50453.67    50010.80    485.26 o 
  -1   5   4     3754.46     3724.09     98.30 o 
   0   5   4     1827.01     1658.51     65.80 o 
   1   5   4     2754.21     2804.36     91.10 o 
   2   5   4    39632.21    39354.89    537.28 o 
   3   5   4     3443.11     3339.19     94.85 o 
   4   5   4      425.17      413.17     58.19 o 
   5   5   4     1388.46     1208.19     88.47 o 
   6   5   4    12493.65    12849.79    405.55 o 
   7   5   4      652.16      725.99     86.20 o 
   8   5   4     1990.03     2094.71    284.17 o 
   9   5   4       82.36       73.36     67.06 o 
 -10   6   4      303.10      132.76    198.03 o 
  -8   6   4     3167.02     3435.55    186.62 o 
  -7   6   4       63.31      106.60     50.45 o 
  -6   6   4      137.78       59.38     40.04 o 
  -5   6   4     8955.09     8872.05    242.69 o 
  -4   6   4     7250.03     7010.64    178.95 o 
  -3   6   4      867.96      850.66     63.85 o 
  -2   6   4       75.23       84.26     25.72 o 
  -1   6   4     6119.66     5869.95    149.37 o 
   0   6   4     9210.81     9242.64    170.77 o 
   1   6   4    15286.64    15121.55    287.52 o 
   2   6   4        4.07      -24.74     24.74 o 
   3   6   4     3723.52     3484.02    109.90 o 
   4   6   4     1560.06     1459.75     93.85 o 
   5   6   4    12262.14    12066.20    275.27 o 
   6   6   4      165.11      137.82     50.82 o 
   7   6   4      794.09      796.88    126.59 o 
   8   6   4     1644.38     1549.67    156.55 o 
  10   6   4      357.71      103.02    137.08 o 
  -9   7   4      523.37      234.32    286.04 o 
  -8   7   4      303.06       85.05    149.35 o 
  -7   7   4    15703.64    16775.03    589.10 o 
  -6   7   4       10.09        0.08     44.59 o 
  -5   7   4     1061.91     1104.51    122.10 o 
  -4   7   4       35.79       69.56     37.08 o 
  -3   7   4    22218.28    21869.97    352.81 o 
  -2   7   4     1059.03      984.60     67.80 o 
  -1   7   4     5796.68     5899.62    146.71 o 
   0   7   4      441.08      448.41     49.51 o 
   1   7   4    16961.66    17561.81    347.49 o 
   2   7   4      447.83      454.83     59.20 o 
   3   7   4    16714.56    16797.77    331.17 o 
   4   7   4      130.10      155.58     48.66 o 
   5   7   4    11376.23    11439.51    370.78 o 
   6   7   4        8.63       -7.17     48.16 o 
   7   7   4     9080.71     8741.42    351.26 o 
   8   7   4      211.83       79.05    164.82 o 
   9   7   4     1932.51     2314.43    299.77 o 
  -9   8   4     2780.40     3066.53    350.71 o 
  -7   8   4      287.14      381.49     84.84 o 
  -6   8   4     2897.92     2652.68    158.08 o 
  -5   8   4     5510.85     5301.68    213.87 o 
  -4   8   4    10862.66    10865.27    257.88 o 
  -3   8   4      229.64      263.06     55.42 o 
  -2   8   4     1471.29     1381.43     83.30 o 
  -1   8   4     3203.31     3238.95    120.17 o 
   0   8   4    12878.33    13303.96    243.87 o 
   1   8   4     6368.67     6366.85    181.86 o 
   2   8   4      229.45      200.06     48.32 o 
   3   8   4      195.94      224.31     57.66 o 
   4   8   4     6881.81     6352.61    414.45 o 
   5   8   4     3561.07     3375.27    328.44 o 
   6   8   4     1552.43     1430.81    156.59 o 
   7   8   4     1276.86      929.99    206.16 o 
   8   8   4     3874.44     3564.19    352.85 o 
  -8   9   4     1707.97     1484.99    246.16 o 
  -7   9   4       90.79       12.25     63.74 o 
  -6   9   4     7367.70     7551.59    484.46 o 
  -5   9   4       25.71       34.62     59.54 o 
  -4   9   4     1474.10     1364.39    123.03 o 
  -3   9   4      593.54      600.37     81.00 o 
  -2   9   4    18847.59    18608.57    352.24 o 
  -1   9   4      870.77      854.58     78.57 o 
   0   9   4     1581.35     1577.39     96.21 o 
   1   9   4      243.24      216.70     57.97 o 
   2   9   4    13093.26    13299.77    320.27 o 
   3   9   4       57.78       70.60     64.47 o 
   4   9   4      147.33      158.45     81.09 o 
   5   9   4      517.52      429.74    112.75 o 
   7   9   4      278.82      115.11    127.75 o 
   8   9   4     1525.16     1604.47    271.50 o 
  -7  10   4       13.33       56.38     75.69 o 
  -6  10   4      630.21      196.04    326.84 o 
  -5  10   4     5274.54     4963.34    362.18 o 
  -4  10   4     7792.42     6544.91    646.33 o 
  -3  10   4      386.52      507.12     83.82 o 
  -2  10   4      155.34      108.77     54.88 o 
  -1  10   4     3623.26     4061.16    173.13 o 
   0  10   4    10032.14    10657.70    244.28 o 
   1  10   4     2842.89     3012.58    183.66 o 
   2  10   4      106.85      138.15     89.67 o 
   3  10   4     2207.08     2166.15    204.84 o 
   4  10   4     3883.15     3694.37    255.00 o 
   6  10   4      188.98       55.06    109.48 o 
   7  10   4      188.80      135.62    157.35 o 
  -5  11   4       84.11       81.67    142.95 o 
  -4  11   4       58.31       37.20     72.39 o 
  -3  11   4     5015.64     5082.22    248.53 o 
  -2  11   4      702.91      774.42     99.63 o 
  -1  11   4     3255.56     3461.39    167.25 o 
   0  11   4       85.77       89.15     80.54 o 
   1  11   4     1664.32     1519.00    183.12 o 
   2  11   4      260.08      240.85    104.42 o 
   3  11   4     6586.23     6454.98    345.01 o 
   4  11   4      166.72      219.52    120.12 o 
   5  11   4     1034.40     1130.28    254.17 o 
  -4  12   4     1537.56     1572.74    286.97 o 
  -3  12   4      323.40      278.58    101.08 o 
  -2  12   4       32.96      -26.52     72.38 o 
  -1  12   4     3112.02     3305.43    222.04 o 
   0  12   4     1576.96     1914.11    313.37 o 
   1  12   4     3123.30     3153.55    261.76 o 
   2  12   4       54.70      111.85    112.46 o 
   3  12   4     1693.22     1443.04    217.28 o 
 -11   0   5     3846.43     4284.55    334.71 o 
  -9   0   5     5106.68     5153.46    320.57 o 
  -7   0   5     2494.61     2575.58    141.08 o 
  -5   0   5    58750.07    58434.25    799.03 o 
  -3   0   5     2127.63     2152.87     68.44 o 
  -1   0   5   269374.72   264148.44   2914.74 o 
   1   0   5     1257.91     1431.97     61.24 o 
   3   0   5    48642.25    49713.04    762.23 o 
   5   0   5     4905.62     4719.90    152.44 o 
   7   0   5    10235.30     9816.19    422.99 o 
   9   0   5     3935.32     3713.28    299.77 o 
  11   0   5     4071.26     4332.02    373.38 o 
 -11   1   5      883.26      958.53    118.35 o 
 -10   1   5       12.26      -31.38    123.08 o 
  -9   1   5     4441.12     4280.07    206.71 o 
  -8   1   5     4339.39     4317.16    154.07 o 
  -7   1   5     6847.40     6683.27    180.82 o 
  -6   1   5      220.91      230.50     39.25 o 
  -5   1   5     3584.52     3543.57    111.77 o 
  -4   1   5    10330.77     9888.92    212.28 o 
  -3   1   5    19339.35    18821.00    200.75 o 
  -2   1   5     2558.20     2457.79     57.69 o 
  -1   1   5    13983.59    14462.63    176.85 o 
   0   1   5    23670.44    25188.72    256.74 o 
   1   1   5    21766.42    22001.38    230.20 o 
   2   1   5    16231.81    15914.30    239.28 o 
   3   1   5      860.02      822.34     53.62 o 
   4   1   5     5960.62     5896.06    110.20 o 
   5   1   5    10634.41    10632.42    169.46 o 
   6   1   5     4322.04     4272.18    185.61 o 
   7   1   5     1699.04     1553.94     94.67 o 
   8   1   5      480.75      517.81    105.21 o 
   9   1   5     5182.28     5511.26    297.64 o 
  10   1   5     1900.93     1684.47    162.21 o 
  11   1   5     1339.60     1525.36    176.80 o 
 -11   2   5       61.63      104.38     59.56 o 
 -10   2   5    12266.86    12842.58    388.58 o 
  -9   2   5     1721.38     1672.09    135.57 o 
  -8   2   5     2702.16     2704.72    127.71 o 
  -7   2   5       14.14        5.63     25.95 o 
  -6   2   5    20437.83    19987.50    332.51 o 
  -5   2   5     3826.53     3662.38    119.53 o 
  -4   2   5     1185.45     1077.10     54.88 o 
  -3   2   5      280.32      329.34     34.74 o 
  -2   2   5    24977.11    25431.67    246.90 o 
  -1   2   5     3767.31     3637.90     59.37 o 
   0   2   5    19742.95    20462.85    226.16 o 
   1   2   5      145.04      164.29     28.25 o 
   2   2   5    24928.16    24980.86    335.15 o 
   3   2   5     7797.21     8216.08    172.89 o 
   4   2   5    35373.41    35643.16    557.26 o 
   5   2   5      151.78      107.55     38.65 o 
   6   2   5     9867.64     9900.56    272.21 o 
   7   2   5     3687.15     3622.79    143.66 o 
   8   2   5    13407.08    13554.49    304.80 o 
   9   2   5      156.45      188.54     76.61 o 
  10   2   5      221.09       30.81    110.15 o 
  11   2   5      880.64      632.29    548.87 o 
 -11   3   5      995.42     1106.74    183.44 o 
 -10   3   5       50.21       81.99     59.18 o 
  -9   3   5      237.90      231.52     55.29 o 
  -8   3   5    11183.42    11296.74    251.29 o 
  -7   3   5     3196.78     3282.24    137.08 o 
  -6   3   5      160.65      136.03     37.38 o 
  -5   3   5      394.61      387.70     47.02 o 
  -4   3   5    28812.18    28452.08    352.05 o 
  -3   3   5    13873.70    13752.52    212.18 o 
  -2   3   5     4806.86     4590.98    109.77 o 
  -1   3   5      832.14      865.42     33.34 o 
   0   3   5    19454.82    20022.40    192.10 o 
   1   3   5    14695.48    15347.53    194.30 o 
   2   3   5    28012.67    27776.00    480.16 o 
   3   3   5       13.37       52.59     34.40 o 
   4   3   5    10917.10    10749.24    267.24 o 
   5   3   5    11269.83    11147.63    285.94 o 
   6   3   5    10294.44    10289.92    287.42 o 
   7   3   5     2980.90     2891.43    161.26 o 
   8   3   5     1731.08     1587.85    132.76 o 
   9   3   5     2179.47     2034.78    163.13 o 
  10   3   5     2268.58     2476.32    261.63 o 
 -11   4   5     4034.26     4236.29    297.67 o 
 -10   4   5      715.81      804.11    125.16 o 
  -9   4   5     1510.27     1454.57    121.84 o 
  -8   4   5      207.87      240.16     52.58 o 
  -7   4   5     4730.65     4624.29    155.33 o 
  -6   4   5     2363.58     2385.95    106.66 o 
  -5   4   5    16361.51    16452.56    251.12 o 
  -4   4   5      190.71      176.90     32.21 o 
  -3   4   5     7329.66     7163.53    143.40 o 
  -2   4   5    10927.84    11246.96    157.15 o 
  -1   4   5    52766.72    54931.51    411.16 o 
   0   4   5    14780.57    15320.50    212.72 o 
   1   4   5     1879.39     1821.45     66.92 o 
   2   4   5     1434.60     1157.50     67.56 o 
   3   4   5    16989.92    16711.79    359.27 o 
   4   4   5     3990.34     3811.36    162.14 o 
   5   4   5      606.84      601.32     74.71 o 
   6   4   5     1596.94     1545.79    119.45 o 
   7   4   5     5998.57     6321.23    244.51 o 
   8   4   5     1089.46     1248.59    124.69 o 
   9   4   5     1235.61     1468.10    147.21 o 
  10   4   5      470.48       57.87     86.41 o 
 -10   5   5       27.48      -14.32     55.24 o 
  -9   5   5     2977.60     3116.40    196.92 o 
  -8   5   5     1477.53     1454.95    103.82 o 
  -7   5   5    11340.58    11606.60    333.17 o 
  -6   5   5      432.56      397.61     59.62 o 
  -5   5   5     1309.99     1344.10     75.06 o 
  -4   5   5     3353.04     3324.48    107.20 o 
  -3   5   5    40355.68    40229.44    442.23 o 
  -2   5   5     2052.97     1982.81     74.26 o 
  -1   5   5     2201.66     2049.14     57.44 o 
   0   5   5     4099.08     4139.95    102.18 o 
   1   5   5    36786.39    37693.28    427.56 o 
   2   5   5     4923.66     5009.46    133.61 o 
   3   5   5      147.82      135.83     28.13 o 
   4   5   5     1476.67     1331.87     88.14 o 
   5   5   5    12805.26    12913.55    339.77 o 
   6   5   5     1908.48     1980.92    200.56 o 
   7   5   5     2632.29     2553.67    161.53 o 
   8   5   5      285.88      212.00     64.16 o 
  -9   6   5     1244.78     1352.71    232.83 o 
  -8   6   5      146.02      131.11     58.48 o 
  -7   6   5       36.08       77.60     46.14 o 
  -6   6   5    13816.11    14067.17    327.83 o 
  -5   6   5     2118.69     2013.58    103.80 o 
  -4   6   5      155.60       85.90     34.94 o 
  -3   6   5      458.04      381.93     52.31 o 
  -2   6   5    13423.23    13089.32    215.92 o 
  -1   6   5     3998.68     3885.20    138.53 o 
   0   6   5     6828.30     6514.39    188.99 o 
   1   6   5     1634.07     1636.19    100.51 o 
   2   6   5     7309.32     7161.76    167.92 o 
   3   6   5     3406.56     3251.88    134.45 o 
   4   6   5     8538.25     8410.97    223.48 o 
   5   6   5      352.03      357.67     63.93 o 
   6   6   5     2293.51     2287.62    129.44 o 
   7   6   5     3619.03     3288.01    311.51 o 
   8   6   5     3724.59     3485.51    318.71 o 
   9   6   5       44.61       46.31     60.67 o 
  -9   7   5      265.37      112.55    163.89 o 
  -7   7   5       34.08       86.16     52.62 o 
  -6   7   5     1304.97     1076.41    103.96 o 
  -5   7   5      122.25       88.27     49.10 o 
  -4   7   5    15124.07    15295.48    296.50 o 
  -3   7   5      307.76      283.42     53.57 o 
  -2   7   5     8031.26     8060.29    191.47 o 
  -1   7   5      626.96      675.20     61.09 o 
   0   7   5    11064.29    11215.22    206.59 o 
   1   7   5     1168.90     1200.26    108.83 o 
   2   7   5    28498.63    28728.47    401.30 o 
   3   7   5      120.37      135.32     50.74 o 
   4   7   5     7029.17     6873.32    211.95 o 
   5   7   5      300.88      291.79     66.01 o 
   6   7   5    11305.44    11410.58    389.29 o 
   7   7   5      261.03      162.37     81.11 o 
   8   7   5     2074.87     2010.93    186.91 o 
   9   7   5        9.23        6.17     49.87 o 
  -9   8   5     1325.59     1594.87    297.37 o 
  -8   8   5       78.39       71.87     59.47 o 
  -7   8   5     2107.73     2177.99    162.03 o 
  -6   8   5     4266.97     3995.15    195.14 o 
  -5   8   5     6585.54     6322.75    238.20 o 
  -4   8   5      359.32      351.40     61.67 o 
  -3   8   5     1291.95     1126.82     89.76 o 
  -2   8   5     3793.72     3617.02    127.30 o 
  -1   8   5    13478.18    13714.79    249.55 o 
   0   8   5     1726.35     1776.85     89.91 o 
   1   8   5       17.71       27.25     31.30 o 
   2   8   5     2520.13     2742.85    139.31 o 
   3   8   5     8196.63     7634.52    232.49 o 
   4   8   5     4759.79     4475.60    203.53 o 
   5   8   5     2157.42     2175.77    178.29 o 
   6   8   5     1833.18     1761.83    171.60 o 
   7   8   5     3209.95     3271.35    323.77 o 
   8   8   5      998.35     1099.45    177.71 o 
  -8   9   5        8.06      -33.16     62.14 o 
  -6   9   5      705.75      451.76    119.19 o 
  -5   9   5     1617.38     1324.57    126.57 o 
  -4   9   5       73.81       76.23     50.40 o 
  -3   9   5    16143.50    16631.55    339.67 o 
  -2   9   5      147.40      116.84     49.78 o 
  -1   9   5      792.39      724.93     76.54 o 
   0   9   5      836.64      775.52     85.41 o 
   1   9   5    13801.08    15252.97    307.47 o 
   2   9   5      578.04      517.86     83.55 o 
   3   9   5       46.44       23.85     67.07 o 
   4   9   5      523.26      601.18    125.06 o 
   5   9   5     7766.69     7123.05    454.46 o 
   6   9   5       70.74       75.38     71.39 o 
   7   9   5     1385.63     1116.14    239.76 o 
  -7  10   5      219.58       76.90    126.42 o 
  -6  10   5     3127.35     2727.45    262.97 o 
  -5  10   5     4290.10     2859.03    337.11 o 
  -4  10   5      501.76      483.79    158.73 o 
  -3  10   5      828.35      735.69     96.14 o 
  -2  10   5     1620.52     1697.21    119.34 o 
  -1  10   5    11425.65    12271.45    264.53 o 
   0  10   5     2346.20     2421.33    174.69 o 
   1  10   5      462.36      450.93     83.92 o 
   2  10   5     1550.37     1517.26    175.50 o 
   3  10   5     4780.12     4542.01    276.78 o 
   5  10   5       28.56       44.40     64.81 o 
   6  10   5      618.69      334.76    384.45 o 
  -5  11   5        0.54      -31.62     61.63 o 
  -4  11   5     4843.46     4458.57    672.47 o 
  -3  11   5      836.00      764.93    105.21 o 
  -2  11   5      714.62      821.40    104.65 o 
  -1  11   5       48.03       75.21     60.06 o 
   0  11   5     4017.19     4268.02    411.65 o 
   1  11   5      446.20      531.73    134.72 o 
   2  11   5     5183.74     5414.38    315.06 o 
   3  11   5      160.97      163.51    133.88 o 
   4  11   5     2466.24     2338.56    238.21 o 
   5  11   5      507.86      160.35    301.11 o 
  -3  12   5      226.75      226.61    101.38 o 
  -2  12   5     2506.32     2752.64    204.66 o 
  -1  12   5     1670.76     1865.84    304.84 o 
   0  12   5     2659.54     2448.05    337.64 o 
   1  12   5       11.62       25.03     98.62 o 
   2  12   5     2129.52     2025.06    220.47 o 
   3  12   5     1463.46     1604.47    222.50 o 
 -10   0   6     2414.22     2520.06    248.03 o 
  -8   0   6     1210.86     1255.63    153.89 o 
  -6   0   6    22227.73    22441.65    411.05 o 
  -4   0   6     1650.64     1729.35     69.52 o 
  -2   0   6    69289.53    70381.98    888.59 o 
   0   0   6     4369.46     4617.07    125.20 o 
   2   0   6    31868.08    32778.35    467.30 o 
   4   0   6     2317.92     2161.35    179.62 o 
   6   0   6    12635.82    12082.35    458.46 o 
   8   0   6     4355.24     4325.89    307.77 o 
  10   0   6     6201.78     6436.03    418.45 o 
 -11   1   6       32.13       10.50     62.01 o 
 -10   1   6     4294.07     4273.45    225.48 o 
  -9   1   6     5000.49     5063.56    228.64 o 
  -8   1   6     6385.07     6184.78    186.89 o 
  -7   1   6        3.80       15.49     27.16 o 
  -6   1   6     8129.12     8106.94    154.29 o 
  -5   1   6    22229.03    22312.90    248.25 o 
  -4   1   6    38802.75    38798.11    416.88 o 
  -3   1   6     2143.81     2118.87     59.77 o 
  -2   1   6     4492.73     4233.96     82.22 o 
  -1   1   6    20835.57    21263.54    243.09 o 
   0   1   6    30164.48    30365.06    309.01 o 
   1   1   6     9274.26     9080.94    129.31 o 
   2   1   6     1008.57      937.98     38.23 o 
   3   1   6    10586.25    10602.47    196.49 o 
   4   1   6    16992.41    16616.18    217.79 o 
   5   1   6    11226.27    11392.06    278.02 o 
   6   1   6     1802.50     1763.24    199.25 o 
   7   1   6      771.98      896.40    102.40 o 
   8   1   6     6384.96     6284.71    259.86 o 
   9   1   6     2831.76     2629.98    200.69 o 
  10   1   6      417.57      263.09    288.17 o 
  11   1   6       40.80       57.68     95.56 o 
 -11   2   6     6192.45     6720.72    270.27 o 
 -10   2   6      138.43      122.97     62.92 o 
  -9   2   6       77.11       55.08     51.72 o 
  -8   2   6      135.90      168.70     48.85 o 
  -7   2   6    22665.13    23149.53    388.97 o 
  -6   2   6      320.72      317.88     50.10 o 
  -5   2   6      627.25      596.01     37.94 o 
  -4   2   6     1255.45     1198.88     59.80 o 
  -3   2   6    21858.10    22218.27    236.46 o 
  -2   2   6     2237.24     2146.69     73.58 o 
  -1   2   6    11308.36    11206.72    161.09 o 
   0   2   6     2581.04     2615.09     67.22 o 
   1   2   6    18131.92    17541.46    206.65 o 
   2   2   6     2669.14     2924.25    104.53 o 
   3   2   6    24572.97    24785.56    355.62 o 
   4   2   6      906.51      851.41     61.82 o 
   5   2   6    15355.74    14893.45    285.44 o 
   6   2   6      275.27      216.48     47.75 o 
   7   2   6    15708.96    15845.64    319.49 o 
   8   2   6      555.50      594.57    106.92 o 
   9   2   6      626.03      609.13    117.22 o 
  10   2   6       81.49       48.06     81.61 o 
 -11   3   6        0.77      -58.90     60.81 o 
 -10   3   6     1795.76     1593.80    208.03 o 
  -9   3   6    11894.13    11627.00    273.02 o 
  -8   3   6     2468.49     2433.07    145.77 o 
  -7   3   6      751.41      711.22     73.34 o 
  -6   3   6      473.68      523.30     64.64 o 
  -5   3   6    12626.83    12281.54    244.14 o 
  -4   3   6     8394.47     8392.07    169.53 o 
  -3   3   6     1478.12     1402.74     66.28 o 
  -2   3   6       69.85       61.84     17.14 o 
  -1   3   6    17094.27    17075.45    297.92 o 
   0   3   6     8812.24     8947.20    141.84 o 
   1   3   6    16096.01    15669.86    201.12 o 
   2   3   6      991.35      989.57     64.89 o 
   3   3   6    27498.90    28076.76    399.33 o 
   4   3   6     2528.85     2247.05    124.28 o 
   5   3   6    15277.63    14869.26    434.72 o 
   6   3   6     1079.10     1066.34     83.71 o 
   7   3   6     4625.71     4340.00    166.07 o 
   8   3   6     2035.46     1779.94    119.40 o 
   9   3   6     4122.03     4733.67    334.98 o 
  10   3   6      908.66      867.31    188.56 o 
  -9   4   6      408.78      360.80     69.89 o 
  -8   4   6     3974.87     4269.79    185.74 o 
  -7   4   6     1368.70     1414.48    134.66 o 
  -6   4   6    12408.67    12778.72    375.51 o 
  -5   4   6      706.49      771.62     57.40 o 
  -4   4   6     6596.50     6665.90    147.31 o 
  -3   4   6     1308.10     1285.65     63.67 o 
  -2   4   6    40959.18    40650.98    410.51 o 
  -1   4   6     2348.06     2304.81     57.41 o 
   0   4   6     8410.54     8536.37    127.74 o 
   1   4   6     1522.59     1509.97     55.02 o 
   2   4   6    30254.02    29230.80    929.33 o 
   3   4   6     3886.92     3571.38    161.71 o 
   4   4   6       14.60       -9.97     32.35 o 
   5   4   6      882.19      883.25     92.41 o 
   6   4   6    14647.80    14004.84    688.49 o 
   7   4   6     1506.10     1420.50    124.28 o 
   8   4   6     2082.31     1963.93    126.67 o 
   9   4   6      133.06       -5.35     58.67 o 
 -10   5   6     1486.41     1709.50    168.90 o 
  -9   5   6      256.90      112.79     51.12 o 
  -8   5   6     4109.18     4383.56    171.33 o 
  -7   5   6        0.87       -3.61     32.66 o 
  -6   5   6     2798.61     3081.82    130.49 o 
  -5   5   6     1875.33     1871.31     88.92 o 
  -4   5   6    29189.55    29824.59    375.69 o 
  -3   5   6      364.08      303.83     41.00 o 
  -2   5   6     3331.72     3017.20     85.36 o 
  -1   5   6     1431.89     1431.58     50.65 o 
   0   5   6    27565.30    27582.56    291.99 o 
   1   5   6     3076.95     3027.23     95.43 o 
   2   5   6       76.42      139.34     32.79 o 
   3   5   6      262.95      212.33     49.97 o 
   4   5   6    12651.00    11780.34    326.23 o 
   5   5   6     3634.35     3273.87    173.63 o 
   6   5   6     3931.78     3751.48    191.53 o 
   7   5   6      166.45      173.41     69.33 o 
   8   5   6     5025.06     5260.08    250.46 o 
   9   5   6      908.91      758.67    133.39 o 
 -10   6   6      514.49      101.01    264.57 o 
  -9   6   6       10.00      -26.00     39.85 o 
  -8   6   6      974.69     1160.03    113.28 o 
  -7   6   6    14133.83    14916.24    355.84 o 
  -6   6   6     2951.80     2858.09    148.52 o 
  -5   6   6      203.70      170.15     46.12 o 
  -4   6   6     1342.06     1180.95     81.56 o 
  -3   6   6    16351.01    16038.70    313.19 o 
  -2   6   6    12820.06    12669.14    213.67 o 
  -1   6   6     3668.04     3421.54     82.41 o 
   0   6   6     1839.99     1670.82     79.00 o 
   1   6   6    12062.23    12084.95    361.91 o 
   2   6   6    11096.23    10944.51    213.70 o 
   3   6   6    11944.33    11063.86    343.23 o 
   4   6   6      322.84      308.49     61.44 o 
   5   6   6     4042.88     4050.82    165.63 o 
   6   6   6     4973.51     5046.87    193.26 o 
   7   6   6     5241.78     5134.33    202.94 o 
   8   6   6       37.52       68.47     74.71 o 
   9   6   6      550.32      136.57    250.97 o 
  -8   7   6       41.87       26.42     53.75 o 
  -7   7   6      276.28      300.92     75.86 o 
  -6   7   6      706.85      698.74    106.61 o 
  -5   7   6     7060.48     7404.66    279.39 o 
  -4   7   6     1437.83     1457.70     95.50 o 
  -3   7   6     2679.53     2735.11    181.47 o 
  -2   7   6      163.60      169.38     37.37 o 
  -1   7   6     6807.38     6710.98    159.07 o 
   0   7   6     1142.20     1202.86     76.74 o 
   1   7   6    12278.45    12617.85    243.00 o 
   2   7   6      308.72      283.23     59.80 o 
   3   7   6    15281.88    15483.36    331.75 o 
   4   7   6       46.86       35.26     42.28 o 
   5   7   6    13642.60    13572.53    331.69 o 
   6   7   6      542.40      523.44    112.41 o 
   7   7   6     2438.94     2304.05    244.30 o 
   8   7   6       40.14      118.72     77.86 o 
   9   7   6     3300.55     2989.16    241.81 o 
  -8   8   6     1143.33     1360.58    265.90 o 
  -7   8   6     6898.51     6927.75    265.57 o 
  -6   8   6     3182.96     3260.10    178.91 o 
  -5   8   6      157.42      229.96     60.40 o 
  -4   8   6      609.45      546.27     75.78 o 
  -3   8   6     4809.09     5047.99    174.02 o 
  -2   8   6     9072.85     9009.12    228.59 o 
  -1   8   6     2405.90     2347.87    113.26 o 
   0   8   6      562.34      472.01     62.44 o 
   1   8   6     5524.21     5651.64    191.40 o 
   2   8   6     9355.87     9322.84    303.44 o 
   3   8   6     4954.13     4883.39    245.56 o 
   4   8   6      549.32      567.54     87.09 o 
   5   8   6     5348.12     5319.59    274.65 o 
   6   8   6     4102.80     3503.96    234.95 o 
   7   8   6     2204.17     1921.53    187.27 o 
   8   8   6     1915.94     1690.35    196.20 o 
  -8   9   6     2951.32     3144.14    351.51 o 
  -7   9   6      180.85       80.38     77.11 o 
  -6   9   6     1071.29     1093.90    153.43 o 
  -5   9   6       19.28       17.16     53.81 o 
  -4   9   6     9991.27    10438.80    366.51 o 
  -3   9   6     1373.06     1121.51    100.09 o 
  -2   9   6     1893.82     1987.27    117.97 o 
  -1   9   6      414.68      383.47     60.36 o 
   0   9   6    15397.04    16408.92    319.45 o 
   1   9   6       32.26       52.67     49.21 o 
   2   9   6      249.44      318.03     71.02 o 
   3   9   6       26.75       24.64     45.39 o 
   4   9   6     9284.33     9214.71    413.52 o 
   5   9   6        0.76       77.50     77.44 o 
   6   9   6      606.97      139.18    232.43 o 
   7   9   6       11.72       49.24     77.79 o 
  -6  10   6     4349.79     4268.24    277.44 o 
  -5  10   6       13.52       14.99     44.82 o 
  -4  10   6      242.82      231.30     72.43 o 
  -3  10   6     2383.63     2433.84    141.57 o 
  -2  10   6     9716.19     9837.95    267.32 o 
  -1  10   6     2249.74     2136.29    129.68 o 
   0  10   6      407.60      422.69     86.77 o 
   1  10   6     1101.66      920.58    110.93 o 
   2  10   6     4506.60     4701.51    276.68 o 
   3  10   6     3775.83     4252.81    351.25 o 
   4  10   6       11.08       37.67     73.02 o 
   5  10   6      230.02       90.14    240.30 o 
   6  10   6     1936.87     1983.19    299.51 o 
  -5  11   6     6867.98     6282.67    519.53 o 
  -4  11   6      273.70      171.60     76.79 o 
  -3  11   6      770.63      796.59    105.87 o 
  -2  11   6       49.65       42.24     57.63 o 
  -1  11   6     5213.76     5432.34    234.88 o 
   0  11   6      341.74      399.36    110.53 o 
   1  11   6     4783.59     5290.02    356.85 o 
   2  11   6       95.36      192.64    106.20 o 
   3  11   6     4141.21     4298.61    291.31 o 
   4  11   6      458.09      268.94    377.52 o 
   5  11   6     3623.43     3332.69    373.65 o 
  -3  12   6     1487.19     1444.57    169.51 o 
  -2  12   6     1121.72     1126.65    127.72 o 
  -1  12   6     1691.27     2239.49    334.18 o 
   0  12   6       66.08       66.68    161.62 o 
   1  12   6     1527.85     1381.78    304.84 o 
   2  12   6     1360.69     1532.96    206.03 o 
 -11   0   7     1016.79      962.79    201.09 o 
  -9   0   7     3815.64     3302.56    268.03 o 
  -7   0   7     8944.74     8676.05    383.78 o 
  -5   0   7     8560.27     8290.77    208.85 o 
  -3   0   7    40650.80    41284.18    478.37 o 
  -1   0   7     7519.53     7388.32    182.38 o 
   1   0   7    32029.68    32693.86    648.08 o 
   3   0   7       49.20      132.81     72.94 o 
   5   0   7    20812.92    21346.15    395.88 o 
   7   0   7     4438.94     4281.62    291.77 o 
   9   0   7     3457.63     3386.83    297.64 o 
 -11   1   7     1710.62     1804.73    164.89 o 
 -10   1   7     3576.17     3788.42    215.43 o 
  -9   1   7     4273.95     4467.16    220.16 o 
  -8   1   7        3.17      -18.67     38.92 o 
  -7   1   7     2283.15     2378.02    110.71 o 
  -6   1   7    11556.09    11756.39    256.78 o 
  -5   1   7    22207.41    21861.42    247.56 o 
  -4   1   7      380.81      316.23     32.40 o 
  -3   1   7     1520.96     1383.20     52.10 o 
  -2   1   7     9049.22     8526.97    147.10 o 
  -1   1   7    22278.68    21732.69    258.03 o 
   0   1   7    11353.71    11327.68    162.13 o 
   1   1   7     1892.83     1943.32     61.01 o 
   2   1   7     6490.40     6341.86    114.45 o 
   3   1   7    23193.59    23163.31    296.43 o 
   4   1   7    12380.79    11921.56    232.51 o 
   5   1   7     1997.47     1853.14     92.62 o 
   6   1   7     3171.12     2977.12    123.51 o 
   7   1   7    11871.66    11544.98    344.51 o 
   8   1   7     3456.72     3164.16    193.64 o 
   9   1   7     2038.48     1792.20    163.12 o 
  10   1   7      239.62      177.79    103.21 o 
 -11   2   7       18.35       -3.61     62.66 o 
 -10   2   7      182.67      183.76    111.48 o 
  -9   2   7        6.06      -22.28     44.81 o 
  -8   2   7    19883.87    19822.06    645.10 o 
  -7   2   7       13.24       21.26     30.46 o 
  -6   2   7       39.43       29.62     26.71 o 
  -5   2   7       93.91       84.13     26.21 o 
  -4   2   7    26457.06    26724.95    285.26 o 
  -3   2   7      121.70      111.93     21.55 o 
  -2   2   7     8985.34     8698.88    135.05 o 
  -1   2   7      490.55      526.19     43.96 o 
   0   2   7    21086.19    21330.61    251.92 o 
   1   2   7       56.32       82.24     20.50 o 
   2   2   7    27387.70    28102.93    424.48 o 
   3   2   7     3969.37     4117.71    204.65 o 
   4   2   7    15594.54    15338.03    280.80 o 
   5   2   7      159.87      129.56     40.97 o 
   6   2   7    13526.67    13395.27    281.17 o 
   7   2   7      195.81      163.35     49.04 o 
   8   2   7     1945.64     2121.16    163.68 o 
   9   2   7       45.88       23.10     64.74 o 
 -11   3   7     1036.86      505.21    469.93 o 
  -9   3   7      411.45      405.65     82.65 o 
  -8   3   7      103.58       69.67     46.63 o 
  -7   3   7     1213.78     1251.43     92.93 o 
  -6   3   7    20268.39    20432.12    317.58 o 
  -5   3   7     3190.30     3138.92    109.19 o 
  -4   3   7     4613.32     4488.58    124.82 o 
  -3   3   7      870.70      858.83     40.42 o 
  -2   3   7    14148.54    13331.05    178.57 o 
  -1   3   7     3019.01     2849.63     66.36 o 
   0   3   7    15265.52    15159.42    204.84 o 
   1   3   7     3606.76     3474.17     73.00 o 
   2   3   7    28482.90    28651.93    405.72 o 
   3   3   7     5630.89     5548.00    196.59 o 
   4   3   7    18038.64    17615.61    315.60 o 
   5   3   7       92.76      111.47     39.42 o 
   6   3   7     7233.53     7251.62    207.51 o 
   7   3   7     2478.57     2391.83    128.68 o 
   8   3   7     5430.16     5400.34    363.51 o 
   9   3   7      356.05       74.59    153.09 o 
  10   3   7      335.53      118.79    165.22 o 
 -10   4   7       38.94        5.80     45.45 o 
  -9   4   7     4586.92     4264.10    315.21 o 
  -8   4   7     2704.12     2685.46    213.30 o 
  -7   4   7    11768.27    12848.03    305.38 o 
  -6   4   7       13.54       -6.47     25.61 o 
  -5   4   7     3266.34     3225.02    118.23 o 
  -4   4   7     3751.11     3783.32    144.51 o 
  -3   4   7    38874.45    40151.61    515.60 o 
  -2   4   7      666.92      653.85     46.54 o 
  -1   4   7     4882.72     4690.30     85.87 o 
   0   4   7     1056.98      947.49     40.48 o 
   1   4   7    38886.29    40563.10    427.41 o 
   2   4   7     1088.95     1037.06     52.86 o 
   3   4   7        2.57       26.87     28.29 o 
   4   4   7     1256.79     1239.17    166.60 o 
   5   4   7    20846.18    20325.33    367.81 o 
   6   4   7      307.94      339.50     68.21 o 
   7   4   7     2921.32     2793.30    141.50 o 
   8   4   7      932.07      861.31    100.12 o 
  10   4   7      246.55      -80.01     80.01 o 
 -10   5   7      543.89       85.29    125.96 o 
  -9   5   7     2768.97     2716.08    287.77 o 
  -8   5   7      226.38      167.32     53.38 o 
  -7   5   7     4500.57     4876.91    195.60 o 
  -6   5   7     1318.14     1274.42     81.32 o 
  -5   5   7    19640.55    20008.00    319.87 o 
  -4   5   7      640.56      642.03     59.96 o 
  -3   5   7     5432.22     5117.88    133.64 o 
  -2   5   7     2258.53     2116.43     72.45 o 
  -1   5   7    22144.43    22614.83    239.77 o 
   0   5   7      521.43      498.36     39.46 o 
   1   5   7     1701.09     1557.87     61.40 o 
   2   5   7     1278.85     1244.57     60.91 o 
   3   5   7    12063.15    11452.05    327.88 o 
   4   5   7     1687.17     1844.65    136.58 o 
   5   5   7      538.61      539.92     93.21 o 
   6   5   7      191.23      160.38     64.62 o 
   7   5   7     9222.00     9419.91    326.96 o 
   8   5   7      681.84      584.85     91.27 o 
   9   5   7      591.42      623.81    182.42 o 
 -10   6   7       24.73       35.59     57.90 o 
  -9   6   7      290.84      156.76    104.68 o 
  -8   6   7     9548.71     9853.48    602.39 o 
  -7   6   7     3969.48     4043.35    168.53 o 
  -6   6   7       21.46       19.49     34.01 o 
  -5   6   7       25.52       53.15     33.02 o 
  -4   6   7    17294.15    17184.43    311.37 o 
  -3   6   7    10420.40     9927.15    221.45 o 
  -2   6   7     5412.69     5070.02    130.97 o 
  -1   6   7      903.95      857.49     56.95 o 
   0   6   7     7916.00     8046.36    145.32 o 
   1   6   7     8459.27     8685.38    208.91 o 
   2   6   7    14510.46    14322.38    301.73 o 
   3   6   7      723.08      639.70     80.80 o 
   4   6   7     6441.18     6096.23    264.15 o 
   5   6   7     5730.65     5582.45    200.74 o 
   6   6   7    10445.26    10392.85    350.07 o 
   7   6   7      389.53      443.19     85.78 o 
   8   6   7      723.98      845.50    147.55 o 
   9   6   7     1856.64     1855.40    153.18 o 
  -9   7   7      112.47       54.05     53.98 o 
  -8   7   7       61.19       21.61     55.21 o 
  -7   7   7      266.75      269.78     71.13 o 
  -6   7   7    11179.49    11336.97    318.61 o 
  -5   7   7      267.49      282.04     60.44 o 
  -4   7   7     1879.03     1907.50    108.67 o 
  -3   7   7       97.74      108.22     40.54 o 
  -2   7   7     9323.34     9316.17    221.79 o 
  -1   7   7      519.70      494.59     54.05 o 
   0   7   7     8200.40     8210.07    189.70 o 
   1   7   7      646.96      664.83     73.86 o 
   2   7   7    13482.92    13294.24    303.39 o 
   3   7   7       12.80       64.59     42.25 o 
   4   7   7     7711.06     7580.95    240.82 o 
   5   7   7       32.47      117.27     53.42 o 
   6   7   7     3855.02     3794.84    178.50 o 
   7   7   7      425.20      256.83     96.97 o 
   8   7   7     3046.01     2992.90    227.73 o 
  -8   8   7     3358.51     3691.23    208.08 o 
  -7   8   7     2091.76     2051.06    154.98 o 
  -6   8   7      562.62      494.73     92.76 o 
  -5   8   7      341.01      218.98     59.47 o 
  -4   8   7     4155.74     4002.52    162.33 o 
  -3   8   7     6526.29     6464.85    199.02 o 
  -2   8   7     3616.80     3275.35    147.97 o 
  -1   8   7      898.75      878.09     71.79 o 
   0   8   7     3201.36     3204.62    129.24 o 
   1   8   7     6058.83     6080.62    208.92 o 
   2   8   7     3555.80     3446.40    161.21 o 
   3   8   7       24.31        7.63     43.20 o 
   4   8   7     4706.27     4854.84    199.87 o 
   5   8   7     3060.73     3030.45    216.71 o 
   6   8   7     2544.07     2171.58    239.36 o 
   7   8   7      459.98      390.82    114.80 o 
   8   8   7     1015.20      939.52    264.03 o 
  -7   9   7     2156.74     1853.40    190.18 o 
  -6   9   7        3.00       14.96     53.08 o 
  -5   9   7    11362.21    11551.97    351.92 o 
  -4   9   7       31.71       61.59     48.54 o 
  -3   9   7     1729.87     1627.76    113.40 o 
  -2   9   7       82.57      152.56     52.70 o 
  -1   9   7    15798.92    16169.54    394.38 o 
   0   9   7       67.96      138.74     56.36 o 
   1   9   7      555.49      459.25     82.44 o 
   2   9   7       11.27       24.82     46.12 o 
   3   9   7     8831.77     9597.24    286.99 o 
   4   9   7      496.70      645.69    130.85 o 
   5   9   7     1178.03      756.07    362.31 o 
   6   9   7      363.86      135.33     93.88 o 
   7   9   7     3735.96     3746.35    369.91 o 
  -6  10   7       74.47       20.64     62.06 o 
  -5  10   7      377.05      212.06    138.10 o 
  -4  10   7     2293.44     2322.55    160.86 o 
  -3  10   7     5947.53     6179.30    402.22 o 
  -2  10   7      328.76      356.60     72.36 o 
  -1  10   7     1397.32     1351.49    125.04 o 
   0  10   7     1973.92     1564.55    238.70 o 
   1  10   7     5401.54     5435.81    221.87 o 
   2  10   7     1908.76     2185.36    150.21 o 
   3  10   7       91.64       71.45     79.43 o 
   4  10   7      670.05      734.23    198.69 o 
   6  10   7      810.79      297.71    275.37 o 
  -5  11   7      496.95      215.04    218.68 o 
  -4  11   7      466.85      305.86    149.99 o 
  -3  11   7       24.17       35.47     51.64 o 
  -2  11   7     5187.41     5267.31    210.20 o 
  -1  11   7      108.65      181.18    100.88 o 
   0  11   7     4333.82     4230.21    256.07 o 
   1  11   7      565.85      513.40    193.62 o 
   2  11   7     4561.92     4526.81    290.32 o 
   3  11   7      523.54      508.57    139.85 o 
  -2  12   7      503.94      491.36    138.50 o 
  -1  12   7      258.84      249.10    182.42 o 
   0  12   7     2278.53     2282.96    337.11 o 
   1  12   7     1089.55     1618.87    330.71 o 
   2  12   7     1488.18     1550.07    325.91 o 
 -10   0   8     7080.04     7596.71    437.12 o 
  -8   0   8     7993.30     8101.04    401.12 o 
  -6   0   8     6772.03     6847.28    328.31 o 
  -4   0   8    32974.12    32549.31    418.05 o 
  -2   0   8     5738.18     4976.88    577.81 o 
   0   0   8    32222.22    32371.62    493.68 o 
   2   0   8     4451.94     4621.21    146.02 o 
   4   0   8    20796.41    20233.91    372.00 o 
   6   0   8     2148.72     1799.43    190.42 o 
   8   0   8    19553.44    19372.35    701.69 o 
  10   0   8      462.73       33.07     91.21 o 
 -11   1   8     2015.19     2191.82    189.10 o 
 -10   1   8     1006.76     1092.36    126.96 o 
  -9   1   8      766.29      765.38    110.11 o 
  -8   1   8     1893.87     2020.40    153.09 o 
  -7   1   8    10074.56    10229.87    358.45 o 
  -6   1   8     8859.99     8625.39    204.56 o 
  -5   1   8      100.20       65.33     22.18 o 
  -4   1   8     3174.01     3106.72     83.24 o 
  -3   1   8     7565.66     7276.89    126.48 o 
  -2   1   8    20578.84    20199.97    262.11 o 
  -1   1   8     9764.78     9920.85    164.30 o 
   0   1   8      496.12      489.15     39.85 o 
   1   1   8    11614.90    11495.25    167.55 o 
   2   1   8    11566.26    11133.66    171.23 o 
   3   1   8    15214.44    15037.52    261.81 o 
   4   1   8     1439.12     1333.07     79.29 o 
   5   1   8     5202.17     4919.00    156.93 o 
   6   1   8     9393.79     9230.65    295.98 o 
   7   1   8     2621.25     2665.29    380.98 o 
   8   1   8     2333.08     2384.72    173.06 o 
   9   1   8      609.71      446.33    107.78 o 
  10   1   8     3283.63     3341.76    325.64 o 
 -11   2   8       25.38      -21.00     44.55 o 
 -10   2   8      181.50      330.01     87.05 o 
  -9   2   8    10924.40    10611.59    354.35 o 
  -8   2   8      478.78      545.81    150.95 o 
  -7   2   8       93.51      128.33     40.57 o 
  -6   2   8      253.03      247.80     43.30 o 
  -5   2   8    24399.79    24953.14    360.25 o 
  -4   2   8     1808.05     1727.21     63.27 o 
  -3   2   8     2684.06     2460.81     72.50 o 
  -2   2   8     4972.87     4838.35    116.10 o 
  -1   2   8    32107.75    33397.12    369.38 o 
   0   2   8     3646.99     3791.89     92.83 o 
   1   2   8    24279.43    25295.90    289.89 o 
   2   2   8     2248.79     2098.37     68.80 o 
   3   2   8    19754.39    18763.55    314.72 o 
   4   2   8     1013.65      997.59     75.51 o 
   5   2   8    13264.02    12821.15    469.26 o 
   6   2   8      131.17       73.00     39.53 o 
   7   2   8     3414.01     3459.10    278.44 o 
   8   2   8      596.45      630.71    113.76 o 
  10   2   8        0.11      -42.15     58.81 o 
 -10   3   8      296.47       50.49    117.57 o 
  -9   3   8        1.80       21.87     71.21 o 
  -8   3   8     2053.26     1993.33    122.98 o 
  -7   3   8    10708.74    10735.80    264.23 o 
  -6   3   8     3681.81     3591.80    167.92 o 
  -5   3   8     1353.43     1291.03     75.16 o 
  -4   3   8     3986.20     3765.93    118.77 o 
  -3   3   8    12519.07    11970.34    186.93 o 
  -2   3   8    13013.77    12226.51    313.07 o 
  -1   3   8    12714.16    12741.07    198.25 o 
   0   3   8     3219.15     3079.02     86.14 o 
   1   3   8    14820.66    14646.39    268.23 o 
   2   3   8     9823.75     9765.11    214.30 o 
   3   3   8    15138.79    14715.02    282.27 o 
   4   3   8       24.08       34.18     31.97 o 
   5   3   8     6350.59     6433.58    193.91 o 
   6   3   8     5387.44     5353.10    182.99 o 
   7   3   8     5730.46     5524.58    197.36 o 
   8   3   8      451.90      271.96     86.01 o 
   9   3   8      446.53       93.13    191.49 o 
  10   3   8     1121.99     1548.20    233.63 o 
  -9   4   8     1728.58      798.84    526.93 o 
  -8   4   8     5386.45     5545.01    187.69 o 
  -7   4   8       40.49       16.50     36.42 o 
  -6   4   8     1142.86     1197.71     97.96 o 
  -5   4   8     5288.75     5470.14    157.98 o 
  -4   4   8    23183.21    23462.98    346.59 o 
  -3   4   8      423.27      395.01     48.04 o 
  -2   4   8      694.30      544.63     48.40 o 
  -1   4   8     4467.28     4413.21     93.50 o 
   0   4   8    21545.60    21604.76    253.23 o 
   1   4   8     3176.46     3055.57     87.34 o 
   2   4   8       19.64       47.05     29.40 o 
   3   4   8     2784.39     2548.56    115.99 o 
   4   4   8    14418.95    14021.49    498.07 o 
   5   4   8      907.07      862.83     80.87 o 
   6   4   8     1998.84     1994.83    120.98 o 
   7   4   8     1319.00     1176.87    104.22 o 
   8   4   8     8150.48     7959.00    582.74 o 
   9   4   8      180.57      264.10     96.93 o 
  10   4   8     2375.86     2444.85    288.57 o 
 -10   5   8     1378.01     1447.12    227.76 o 
  -9   5   8      186.69       53.30     40.54 o 
  -8   5   8     5001.08     5355.07    265.22 o 
  -7   5   8     2835.25     2878.75    137.67 o 
  -6   5   8    12641.32    13038.25    253.71 o 
  -5   5   8        0.51       16.37     28.95 o 
  -4   5   8     7226.87     7358.27    173.05 o 
  -3   5   8     3341.93     3299.97    136.17 o 
  -2   5   8    25106.12    24574.64    283.43 o 
  -1   5   8     2116.77     2067.61     64.11 o 
   0   5   8     4006.62     3794.64    104.28 o 
   1   5   8     1654.66     1609.66     63.89 o 
   2   5   8    21853.66    20550.57    760.64 o 
   3   5   8     1097.91     1000.43     82.02 o 
   4   5   8      424.36      357.54     62.94 o 
   5   5   8     1504.17     1264.09     99.54 o 
   6   5   8    11100.89    11498.48    294.66 o 
   7   5   8      653.64      545.94     88.03 o 
   8   5   8      493.67      592.75     97.15 o 
   9   5   8        9.91      -59.60     62.95 o 
  -8   6   8     2101.29     2082.34    133.83 o 
  -7   6   8      255.54      260.54     61.87 o 
  -6   6   8      235.99      279.92     53.93 o 
  -5   6   8     9204.18     9159.37    212.34 o 
  -4   6   8     8563.25     8467.22    196.17 o 
  -3   6   8     1648.00     1576.71     83.61 o 
  -2   6   8      984.01      914.84     75.18 o 
  -1   6   8     7558.26     7227.90    211.18 o 
   0   6   8     7767.10     7865.83    145.98 o 
   1   6   8    17342.54    17416.44    237.86 o 
   2   6   8       43.56       46.15     29.98 o 
   3   6   8     2790.49     2842.19    115.43 o 
   4   6   8     2729.88     2848.54    121.50 o 
   5   6   8     7059.89     6772.36    194.57 o 
   6   6   8      405.07      410.49     66.89 o 
   7   6   8      772.68      822.64     94.98 o 
   8   6   8     1814.94     1860.09    276.06 o 
   9   6   8     3053.79     2961.70    416.99 o 
  -9   7   8        9.88       -6.25     62.08 o 
  -8   7   8      150.77      165.15     65.18 o 
  -7   7   8     9807.09    10152.27    313.50 o 
  -6   7   8      109.75      120.51     49.49 o 
  -5   7   8      344.91      389.22     66.51 o 
  -4   7   8      305.62      297.80     58.32 o 
  -3   7   8    14043.35    14154.78    289.14 o 
  -2   7   8      471.48      433.71     61.76 o 
  -1   7   8     4722.88     4680.13    178.60 o 
   0   7   8        4.62       47.71     32.17 o 
   1   7   8    15707.98    15853.07    269.67 o 
   2   7   8     2014.61     2012.11    138.31 o 
   3   7   8     4980.04     4995.60    191.42 o 
   4   7   8     1157.12     1190.15    106.59 o 
   5   7   8     9586.65     9559.79    281.99 o 
   6   7   8       21.44      -26.25     49.53 o 
   7   7   8     3184.79     2925.71    204.68 o 
   8   7   8      279.78      349.25     86.95 o 
  -8   8   8      770.98      796.85    122.40 o 
  -7   8   8      179.15      213.30     76.23 o 
  -6   8   8     1693.04     1585.95    137.46 o 
  -5   8   8     2758.24     2794.13    142.64 o 
  -4   8   8     5361.68     5438.04    191.19 o 
  -3   8   8      509.10      444.05     71.17 o 
  -2   8   8     3300.08     3127.11    138.70 o 
  -1   8   8     3578.12     3552.37    160.68 o 
   0   8   8     6554.03     6313.09    178.09 o 
   1   8   8     3231.68     3092.15    153.16 o 
   2   8   8      992.87      899.61    101.95 o 
   3   8   8     2298.22     2264.90    138.23 o 
   4   8   8     6517.14     6548.21    235.06 o 
   5   8   8     2384.36     2407.91    151.46 o 
   6   8   8      952.81      898.35    193.09 o 
   7   8   8     1067.14      919.33    160.20 o 
  -7   9   8       36.90       30.86     72.67 o 
  -6   9   8     7011.13     6997.70    502.46 o 
  -5   9   8        9.73       36.55     48.72 o 
  -4   9   8     2480.47     2535.17    142.42 o 
  -3   9   8      143.40      136.46     53.64 o 
  -2   9   8    11974.94    12001.76    285.99 o 
  -1   9   8       17.74       64.43     49.44 o 
   0   9   8     1611.23     1429.10    148.34 o 
   1   9   8      548.58      568.64     89.04 o 
   2   9   8     6237.69     6359.08    231.16 o 
   3   9   8       29.71       73.16     60.52 o 
   4   9   8       85.48      115.57     82.68 o 
   5   9   8      287.37       44.93    252.03 o 
  -6  10   8     1274.34     1263.90    182.30 o 
  -5  10   8     4219.90     4215.74    413.92 o 
  -4  10   8     6517.83     6088.78    483.80 o 
  -3  10   8      124.46       96.37     54.56 o 
  -2  10   8      631.23      491.63     91.74 o 
  -1  10   8     3762.02     3770.26    235.56 o 
   0  10   8     5071.19     5168.42    272.81 o 
   1  10   8     1765.03     1438.53    153.79 o 
   2  10   8       38.07       58.51     60.09 o 
   3  10   8     2176.67     2177.08    273.64 o 
   4  10   8     2764.48     3430.31    342.18 o 
   5  10   8     1743.82     1838.10    284.04 o 
  -4  11   8       22.84       41.99     58.54 o 
  -3  11   8     2863.81     2784.65    288.86 o 
  -2  11   8      282.74      303.20    111.24 o 
  -1  11   8     2722.46     2542.28    209.92 o 
   0  11   8      110.66      138.88     91.93 o 
   1  11   8     2726.05     2452.31    331.24 o 
   2  11   8       40.94      -38.94    145.62 o 
   4  11   8      187.57       67.43    114.95 o 
  -1  12   8     2592.39     2464.40    226.31 o 
   0  12   8     1087.41     1004.40    275.50 o 
 -11   0   9     3137.98     3143.87    308.84 o 
  -9   0   9     2837.97     2930.51    263.23 o 
  -7   0   9     5129.23     4852.09    296.57 o 
  -5   0   9    27469.23    26444.11   1148.28 o 
  -3   0   9    17116.29    16625.51    346.06 o 
  -1   0   9   109821.97   117327.44   1443.96 o 
   1   0   9      893.47      812.57     66.64 o 
   3   0   9    43755.89    45770.66   1410.45 o 
   5   0   9      961.35      791.03    124.02 o 
   7   0   9    13498.25    13732.43    563.81 o 
   9   0   9      861.43      224.56    114.41 o 
 -11   1   9      429.81      411.93    147.89 o 
 -10   1   9      213.26      189.42     90.54 o 
  -9   1   9     2226.81     2090.77    159.91 o 
  -8   1   9     4369.01     4156.76    208.47 o 
  -7   1   9     3988.38     3951.06    189.91 o 
  -6   1   9        9.26        4.27     29.37 o 
  -5   1   9     4892.18     4717.25    112.41 o 
  -4   1   9     8990.80     8578.50    148.97 o 
  -3   1   9     9444.60     8796.93    167.93 o 
  -2   1   9    12444.83    12433.68    201.62 o 
  -1   1   9    10255.70    10653.89    178.86 o 
   0   1   9     7429.58     7157.36    137.64 o 
   1   1   9    13130.42    13120.55    191.65 o 
   2   1   9     8805.00     8919.03    222.07 o 
   3   1   9      357.90      363.90     33.95 o 
   4   1   9     4761.29     4700.99    147.29 o 
   5   1   9     5127.06     5200.03    165.78 o 
   6   1   9     1344.82     1341.76    121.64 o 
   7   1   9      528.27      553.44    104.28 o 
   8   1   9      357.18      209.92     80.05 o 
  10   1   9      958.38      497.81    517.27 o 
 -10   2   9     9052.36     9515.42    361.52 o 
  -9   2   9     1127.41     1226.40    130.76 o 
  -8   2   9      132.62      153.72     62.69 o 
  -7   2   9      135.99       87.33     48.81 o 
  -6   2   9    16556.75    16407.15    278.10 o 
  -5   2   9     3416.44     3341.37     95.39 o 
  -4   2   9     1412.34     1286.10     59.31 o 
  -3   2   9      469.07      424.76     39.46 o 
  -2   2   9    27492.81    26977.17    432.69 o 
  -1   2   9     2786.89     2719.30     87.01 o 
   0   2   9    16991.79    17058.31    234.57 o 
   1   2   9      206.88      213.24     29.29 o 
   2   2   9    23966.91    24100.81    366.93 o 
   3   2   9     1756.81     1777.16     92.98 o 
   4   2   9    13840.90    13623.90    277.62 o 
   5   2   9       97.52       68.21     37.91 o 
   6   2   9     7608.30     7451.87    386.58 o 
   7   2   9     2347.34     1993.02    157.56 o 
   8   2   9     7668.99     7040.73    462.99 o 
   9   2   9       37.10        7.90     47.38 o 
  10   2   9      249.17      -50.29    108.15 o 
 -10   3   9       70.35      -20.16     40.27 o 
  -9   3   9      291.13      296.16     86.06 o 
  -8   3   9     7897.05     7776.74    362.98 o 
  -7   3   9     3473.72     3441.27    152.59 o 
  -6   3   9        9.94       34.18     31.44 o 
  -5   3   9      893.47      881.45     67.18 o 
  -4   3   9    11190.60    11075.84    216.33 o 
  -3   3   9     8412.77     8066.96    158.83 o 
  -2   3   9     2862.63     2602.32    110.71 o 
  -1   3   9     2886.49     2937.17     92.27 o 
   0   3   9    15879.56    16000.10    228.86 o 
   1   3   9    10874.91    10794.91    172.80 o 
   2   3   9     9190.40     8969.23    226.89 o 
   3   3   9        6.87       11.40     28.14 o 
   4   3   9    10403.40    10224.65    246.29 o 
   5   3   9     7144.72     7140.09    212.64 o 
   6   3   9     4826.66     4477.16    174.44 o 
   7   3   9     1076.14     1120.47    123.69 o 
   8   3   9     1345.65     1198.58    139.08 o 
   9   3   9     1896.82     2090.94    267.23 o 
  10   3   9     2782.06     2701.68    331.51 o 
 -10   4   9     1451.42     1622.34    233.63 o 
  -9   4   9      933.03      392.11    403.92 o 
  -8   4   9      218.05      197.01     68.38 o 
  -7   4   9     3385.29     3313.73    384.05 o 
  -6   4   9     1545.58     1568.13     95.69 o 
  -5   4   9    10395.21    10540.94    229.61 o 
  -4   4   9      349.95      340.17     51.87 o 
  -3   4   9     7611.31     7362.43    175.80 o 
  -2   4   9     3393.89     3038.92     89.38 o 
  -1   4   9    24110.48    25044.29    341.87 o 
   0   4   9     3272.50     3273.46     86.99 o 
   1   4   9      681.63      610.12     48.06 o 
   2   4   9     3457.86     3309.45    129.47 o 
   3   4   9    10740.17     9848.53    323.91 o 
   4   4   9     1210.58     1064.28    100.73 o 
   5   4   9      548.62      509.84     76.58 o 
   6   4   9     2465.09     2399.28    135.89 o 
   7   4   9     6309.91     6413.61    227.13 o 
   8   4   9      657.11      684.83    121.44 o 
   9   4   9      888.51      683.38    133.55 o 
 -10   5   9       93.84       19.33     42.65 o 
  -8   5   9     1481.47     1411.01    111.03 o 
  -7   5   9     7944.01     8111.64    233.06 o 
  -6   5   9      137.14       97.21     41.76 o 
  -5   5   9     5944.40     5939.55    164.29 o 
  -4   5   9     2492.33     2399.97    101.28 o 
  -3   5   9    28431.83    28744.93    375.02 o 
  -2   5   9     1776.74     1746.62     80.39 o 
  -1   5   9     2073.49     1963.90     65.15 o 
   0   5   9     3444.41     3343.34    103.70 o 
   1   5   9    20488.48    21223.63    260.32 o 
   2   5   9     2555.19     2387.04    117.16 o 
   3   5   9      122.25      110.03     42.49 o 
   4   5   9     1132.88      984.31    112.61 o 
   5   5   9    11578.43    12041.98    300.78 o 
   6   5   9      327.68      350.10     72.59 o 
   7   5   9      509.80      532.50     89.48 o 
   8   5   9      407.44      324.95    105.09 o 
   9   5   9     6403.11     7116.04    327.43 o 
  -9   6   9     1468.01     1525.09    148.48 o 
  -8   6   9      361.08      384.63     80.08 o 
  -7   6   9       86.36      122.73     55.19 o 
  -6   6   9     5956.66     5784.32    177.24 o 
  -5   6   9     3057.76     3042.59    125.24 o 
  -4   6   9       46.06       60.74     34.95 o 
  -3   6   9      682.17      623.80     61.33 o 
  -2   6   9     7408.54     7447.65    196.71 o 
  -1   6   9     3515.95     3333.09    135.61 o 
   0   6   9     4965.09     4981.01    116.29 o 
   1   6   9        8.25        9.96     27.60 o 
   2   6   9     7423.19     7219.01    177.94 o 
   3   6   9      811.71      756.48     72.07 o 
   4   6   9     4276.37     4387.15    152.85 o 
   5   6   9        8.84      -15.17     38.67 o 
   6   6   9     1581.82     1557.01    122.42 o 
   7   6   9     1729.74     1609.82    131.46 o 
   8   6   9     2170.27     2223.49    198.52 o 
  -9   7   9      177.22      229.25     89.20 o 
  -8   7   9     8987.85     9428.32    345.34 o 
  -7   7   9       23.74       12.15     51.88 o 
  -6   7   9      396.24      301.13     66.10 o 
  -5   7   9       17.50       16.57     38.83 o 
  -4   7   9    11124.62    11284.00    267.46 o 
  -3   7   9      234.24      201.08     50.35 o 
  -2   7   9     3832.45     3636.27    140.74 o 
  -1   7   9       10.92        9.35     34.21 o 
   0   7   9    17092.07    17579.91    294.89 o 
   1   7   9       52.35       53.07     41.12 o 
   2   7   9    12999.51    13342.06    258.46 o 
   3   7   9      372.47      320.40     58.28 o 
   4   7   9     9161.65     9639.43    234.17 o 
   5   7   9      339.58      296.69     63.03 o 
   6   7   9     5737.39     5559.75    194.85 o 
   7   7   9       92.12       50.57     66.99 o 
   8   7   9     1961.12     2284.21    171.97 o 
  -8   8   9        3.47       52.02     70.45 o 
  -7   8   9     2378.01     2321.71    168.44 o 
  -6   8   9     2776.88     2683.81    190.47 o 
  -5   8   9     6108.31     5951.96    208.96 o 
  -4   8   9       29.64       33.26     39.18 o 
  -3   8   9     1963.64     1962.21    116.42 o 
  -2   8   9     2727.48     2480.44    125.71 o 
  -1   8   9     6400.65     6758.49    222.88 o 
   0   8   9     1548.96     1420.59    140.89 o 
   1   8   9      214.24      221.42     64.42 o 
   2   8   9     1725.53     1943.58    129.42 o 
   3   8   9     5009.38     5115.18    207.11 o 
   4   8   9     1711.04     1831.97    114.49 o 
   5   8   9      704.22      723.92     89.13 o 
   6   8   9      969.18      971.53    123.03 o 
   7   8   9     4227.52     4597.41    283.76 o 
  -7   9   9     3510.13     3630.83    219.27 o 
  -6   9   9      185.10       71.68     55.01 o 
  -5   9   9     3300.78     3109.45    224.32 o 
  -4   9   9       16.65       47.83     46.75 o 
  -3   9   9    10010.67    10153.86    310.08 o 
  -2   9   9      282.47      288.80     65.02 o 
  -1   9   9     2296.72     2091.96    249.77 o 
   0   9   9      513.07      583.94    115.19 o 
   1   9   9     8271.79     8785.34    342.80 o 
   2   9   9      128.87      175.20     66.14 o 
   3   9   9       48.17       22.09     54.52 o 
   4   9   9      680.32      669.16    238.43 o 
   5   9   9     6881.11     7021.70    461.93 o 
   6   9   9       39.49       92.79     74.35 o 
  -6  10   9     2793.03     2643.17    235.00 o 
  -5  10   9     3047.83     2399.24    328.84 o 
  -4  10   9      277.56       61.33     56.43 o 
  -3  10   9     1687.41     1613.11    173.79 o 
  -2  10   9     2297.15     2474.53    419.92 o 
  -1  10   9     6148.29     6321.71    309.07 o 
   0  10   9     2196.84     1919.15    329.11 o 
   1  10   9      200.50      146.71     81.96 o 
   2  10   9     1715.87     1798.90    219.23 o 
   3  10   9     3092.12     2978.52    327.24 o 
   4  10   9     2410.87     2428.58    301.64 o 
   5  10   9        3.80        8.20     79.55 o 
  -4  11   9     3903.86     3940.18    223.03 o 
  -3  11   9      507.73      326.27    206.04 o 
  -2  11   9     1363.48     1435.58    175.05 o 
  -1  11   9      143.47       80.34     93.55 o 
   0  11   9     3245.85     3339.06    237.99 o 
   1  11   9      177.85      227.09     97.17 o 
   3  11   9      110.08       38.40     95.75 o 
 -10   0  10     1756.17     1590.60    222.16 o 
  -8   0  10     2655.84     2755.55    246.97 o 
  -6   0  10    22974.35    23521.12    583.54 o 
  -4   0  10     3184.58     2962.34    146.20 o 
  -2   0  10    49662.66    49873.14    747.26 o 
   0   0  10     1357.77     1379.17    134.82 o 
   2   0  10    24557.07    26334.62    444.05 o 
   4   0  10     1297.48     1251.63    151.75 o 
   6   0  10    10359.64    10367.73    470.99 o 
   8   0  10     1118.25     1170.55    197.89 o 
 -10   1  10     2768.14     2979.30    205.09 o 
  -9   1  10     3212.28     3067.71    197.09 o 
  -8   1  10     3700.70     3575.22    198.21 o 
  -7   1  10       10.23        6.79     43.36 o 
  -6   1  10     6949.36     6390.40    195.94 o 
  -5   1  10     7512.76     6967.37    164.26 o 
  -4   1  10    11406.19    11060.99    205.46 o 
  -3   1  10     1096.17     1014.82     62.74 o 
  -2   1  10    12473.96    12159.05    207.67 o 
  -1   1  10    14871.45    15404.22    232.91 o 
   0   1  10    12512.92    12420.64    198.59 o 
   1   1  10     3855.99     3589.89     95.92 o 
   2   1  10     2439.84     2429.95     77.26 o 
   3   1  10     7464.43     7582.93    237.16 o 
   4   1  10    15777.76    16539.96    303.81 o 
   5   1  10     1376.43     1301.31    118.57 o 
   6   1  10     1187.42     1098.32    121.80 o 
   7   1  10     1817.02     1529.44    150.29 o 
   8   1  10     4340.08     4373.36    346.44 o 
  10   1  10      144.53       36.58     85.61 o 
 -10   2  10      603.53      630.63    123.40 o 
  -9   2  10      134.99       40.43     61.31 o 
  -8   2  10      107.26      111.79     59.87 o 
  -7   2  10    10851.27    10890.40    338.51 o 
  -6   2  10      460.63      548.89     76.64 o 
  -5   2  10      279.29      280.53     38.53 o 
  -4   2  10       13.47       21.64     22.03 o 
  -3   2  10    15605.77    14829.92    250.83 o 
  -2   2  10     1217.91     1073.51     63.49 o 
  -1   2  10     7000.76     6936.01    148.58 o 
   0   2  10       23.51       -8.03     17.98 o 
   1   2  10    19061.59    19006.54    288.90 o 
   2   2  10     4303.69     4243.00    141.90 o 
   3   2  10    10327.13     9788.72    225.96 o 
   4   2  10      861.80      815.09    104.87 o 
   5   2  10    10202.81    10333.22    253.96 o 
   6   2  10     1633.84     1640.32    185.49 o 
   7   2  10     8724.81     8956.12    328.53 o 
   8   2  10      406.62      343.69     91.83 o 
   9   2  10      589.61      257.60    279.50 o 
 -10   3  10      454.53      398.18    145.89 o 
  -9   3  10     7482.49     7984.55    324.41 o 
  -8   3  10     1528.21     1480.30    138.02 o 
  -7   3  10       87.74       64.63     49.93 o 
  -6   3  10      790.99      752.71     71.53 o 
  -5   3  10    12873.46    12311.96    244.19 o 
  -4   3  10     4636.59     4666.72    140.66 o 
  -3   3  10     2488.19     2361.64     81.03 o 
  -2   3  10     1230.10     1078.57     65.06 o 
  -1   3  10    16203.49    16163.88    250.91 o 
   0   3  10     5704.49     5778.99    177.31 o 
   1   3  10    10627.92    10230.40    229.56 o 
   2   3  10       41.68       57.76     32.92 o 
   3   3  10    12485.63    12188.72    324.76 o 
   4   3  10     6160.71     6261.74    193.81 o 
   5   3  10     4375.03     4490.89    171.44 o 
   6   3  10     1607.80     1670.19    144.07 o 
   7   3  10     2513.15     2484.52    179.28 o 
   8   3  10     1866.42     1668.65    158.73 o 
   9   3  10     1975.58     1898.91    240.83 o 
 -10   4  10     1126.01      424.73    546.07 o 
  -9   4  10        1.37      -29.51     29.51 o 
  -8   4  10     3643.21     4180.00    326.18 o 
  -7   4  10     1200.12     1178.07     94.15 o 
  -6   4  10     7845.85     8227.99    214.32 o 
  -5   4  10      266.45      224.25     48.22 o 
  -4   4  10     9080.18     8959.91    222.31 o 
  -3   4  10     3772.69     3634.51    125.19 o 
  -2   4  10    20743.33    20728.50    433.19 o 
  -1   4  10     5327.80     5308.38    110.84 o 
   0   4  10     3482.97     3173.98     99.32 o 
   1   4  10     1550.98     1518.62     58.80 o 
   2   4  10    14102.78    13622.68    283.06 o 
   3   4  10     1753.36     1792.62    113.69 o 
   4   4  10       47.35       48.27     40.52 o 
   5   4  10      803.04      758.98     84.01 o 
   6   4  10     8150.28     8305.80    255.87 o 
   7   4  10      565.59      594.46    170.02 o 
   8   4  10      266.11      222.04     91.55 o 
   9   4  10      222.60      295.62     96.95 o 
  -9   5  10      352.21      225.46     80.17 o 
  -8   5  10     4914.02     4936.87    228.19 o 
  -7   5  10        5.79       43.29     40.00 o 
  -6   5  10     1957.59     2039.00    106.76 o 
  -5   5  10     1661.91     1567.94     91.01 o 
  -4   5  10    13538.56    13750.88    252.63 o 
  -3   5  10      879.31      913.23     68.05 o 
  -2   5  10     5463.92     5366.65    154.89 o 
  -1   5  10     1512.73     1412.59     78.67 o 
   0   5  10    18325.95    18089.47    218.99 o 
   1   5  10     1793.61     1661.12     85.53 o 
   2   5  10       11.42        4.45     32.12 o 
   3   5  10      942.65      884.28     83.28 o 
   4   5  10    10761.94    11193.06    283.27 o 
   5   5  10     2071.54     1822.42    122.11 o 
   6   5  10     1527.27     1610.40    122.99 o 
   7   5  10        1.93        7.78     52.07 o 
   8   5  10     5054.33     5411.52    279.56 o 
   9   5  10      878.21      974.36    166.31 o 
  -9   6  10      507.44      485.36    105.57 o 
  -8   6  10      275.29      233.19     69.04 o 
  -7   6  10     8344.40     8641.89    231.03 o 
  -6   6  10      732.24      780.86     81.19 o 
  -5   6  10       23.62       38.45     38.13 o 
  -4   6  10     2096.13     1850.53     98.92 o 
  -3   6  10    10543.48    10378.62    218.57 o 
  -2   6  10     2313.70     2154.58    104.13 o 
  -1   6  10     2218.15     2195.39    114.02 o 
   0   6  10     3070.10     2886.00    126.19 o 
   1   6  10    12225.60    12259.08    232.57 o 
   2   6  10     5927.03     5977.79    164.84 o 
   3   6  10     4727.31     4549.92    152.29 o 
   4   6  10      205.35      208.01     54.67 o 
   5   6  10     2573.79     2579.03    148.11 o 
   6   6  10     3994.42     4221.25    196.27 o 
   7   6  10     2485.11     2411.50    160.52 o 
   8   6  10        3.31       -8.14     61.13 o 
  -8   7  10       31.30       58.75     68.54 o 
  -7   7  10        6.78       56.15     58.86 o 
  -6   7  10      324.23      197.61     55.00 o 
  -5   7  10     6750.12     6844.47    217.42 o 
  -4   7  10      365.30      396.49     68.76 o 
  -3   7  10     3261.50     3391.07    144.40 o 
  -2   7  10      667.51      587.65     82.38 o 
  -1   7  10     8319.89     8373.16    260.14 o 
   0   7  10     1358.25     1446.14    163.22 o 
   1   7  10     9434.81     9667.64    259.87 o 
   2   7  10        5.12       33.62     36.59 o 
   3   7  10    10328.44    10526.73    240.86 o 
   4   7  10      170.06      148.67     52.12 o 
   5   7  10     6450.44     6432.93    204.78 o 
   6   7  10      144.86      135.98     59.72 o 
   7   7  10     1607.52     1588.39    121.74 o 
  -7   8  10     3311.81     3570.42    204.35 o 
  -6   8  10     2402.90     2517.23    169.63 o 
  -5   8  10       98.10       90.89     53.75 o 
  -4   8  10     2568.85     2461.70    135.91 o 
  -3   8  10     3763.22     3672.94    157.06 o 
  -2   8  10     6403.16     6534.83    227.72 o 
  -1   8  10      851.66      801.92    128.79 o 
   0   8  10      334.46      227.50     81.01 o 
   1   8  10     4663.95     4644.17    349.51 o 
   2   8  10     5964.04     5824.58    283.86 o 
   3   8  10     1368.48     1202.60     95.07 o 
   4   8  10      597.08      610.10    105.09 o 
   5   8  10     3630.47     3699.49    162.71 o 
   6   8  10     3583.00     3732.07    171.00 o 
   7   8  10      757.91      806.33    136.93 o 
  -6   9  10     1945.73     2113.27    165.73 o 
  -5   9  10       28.51       47.58     40.94 o 
  -4   9  10     6440.92     6291.11    306.79 o 
  -3   9  10      598.15      557.45     83.85 o 
  -2   9  10     2258.19     2354.16    190.35 o 
  -1   9  10       13.51       68.23     71.64 o 
   0   9  10     7495.80     7679.46    424.72 o 
   1   9  10      133.62      105.53     79.04 o 
   2   9  10       58.13      118.19     62.43 o 
   3   9  10      126.85      113.82     60.36 o 
   4   9  10     7018.87     7140.38    424.85 o 
   5   9  10        1.68       -1.47     59.39 o 
   6   9  10      152.75      106.30     82.17 o 
  -5  10  10        2.58      -33.42     48.88 o 
  -4  10  10      908.72      940.55    175.89 o 
  -3  10  10     1318.01     1440.67    164.91 o 
  -2  10  10     5208.91     4792.24    280.57 o 
  -1  10  10      931.63      954.21    153.66 o 
   0  10  10      554.18      588.53    127.72 o 
   1  10  10     2119.59     1892.24    241.90 o 
   3  10  10     2385.46     2455.24    199.62 o 
   4  10  10        1.06       20.95     67.13 o 
  -3  11  10      343.00      257.84    122.64 o 
  -2  11  10      102.61      168.51    109.76 o 
  -1  11  10     4637.08     4868.00    289.95 o 
   0  11  10      236.30      222.62     93.94 o 
   1  11  10     2375.79     2448.01    208.75 o 
   2  11  10       15.60      -39.21     89.61 o 
  -9   0  11     1871.76     1855.70    223.76 o 
  -7   0  11     6775.80     6695.79    370.71 o 
  -5   0  11     8055.45     7642.62    258.70 o 
  -3   0  11    23772.66    23115.02    532.74 o 
  -1   0  11     3427.73     3123.49    246.03 o 
   1   0  11    13598.45    13409.58    299.38 o 
   3   0  11       10.09       19.45     32.47 o 
   5   0  11    16349.13    17606.53    623.55 o 
   7   0  11     2361.08     2136.27    241.10 o 
 -10   1  11     2125.28     2324.63    520.33 o 
  -9   1  11     3860.58     3693.50    390.72 o 
  -8   1  11      132.47      150.68     64.50 o 
  -7   1  11     4854.33     4833.59    224.64 o 
  -6   1  11     8873.38     8510.46    196.09 o 
  -5   1  11    16505.51    16241.59    273.19 o 
  -4   1  11      634.57      574.92     58.27 o 
  -3   1  11     2838.78     2615.27     98.75 o 
  -2   1  11    11884.25    11151.93    206.04 o 
  -1   1  11    11217.38    10759.18    196.19 o 
   0   1  11     4985.22     5239.35    127.60 o 
   1   1  11      815.03      760.73     51.52 o 
   2   1  11     7708.38     7723.60    303.80 o 
   3   1  11    12494.87    11878.73    247.89 o 
   4   1  11     6755.76     6486.72    246.12 o 
   5   1  11      195.03      238.39     69.46 o 
   6   1  11      410.73      333.93     88.73 o 
   7   1  11     9056.85     9183.66    340.96 o 
 -10   2  11      393.28      244.51     93.12 o 
  -9   2  11        7.71       57.77     61.17 o 
  -8   2  11    10979.73    10612.19    358.72 o 
  -7   2  11       93.70       89.52     52.53 o 
  -6   2  11       16.94       50.02     39.65 o 
  -5   2  11      147.69      119.20     38.63 o 
  -4   2  11    14380.54    14051.52    243.75 o 
  -3   2  11      144.80      132.76     34.36 o 
  -2   2  11     2994.81     2745.81    100.62 o 
  -1   2  11      167.54      177.31     36.69 o 
   0   2  11    21921.04    22323.57    301.46 o 
   1   2  11       38.06       21.78     22.19 o 
   2   2  11    10341.80    10040.78    231.48 o 
   3   2  11      248.31      219.80     75.87 o 
   4   2  11    10901.46    10945.11    255.88 o 
   5   2  11      255.28      239.29     70.95 o 
   6   2  11     7363.37     7493.05    293.56 o 
   7   2  11        3.68       11.15     57.66 o 
   8   2  11     1029.32      863.04    192.29 o 
   9   2  11       25.43       51.74     61.47 o 
 -10   3  11     4314.62     4479.18    264.25 o 
  -9   3  11      648.07      519.18    112.36 o 
  -8   3  11       80.42      106.00     62.68 o 
  -7   3  11     1033.42     1099.71    108.01 o 
  -6   3  11     7398.36     7193.78    228.01 o 
  -5   3  11     2233.25     2350.04    108.55 o 
  -4   3  11      637.46      580.92     62.55 o 
  -3   3  11      783.48      759.85     61.91 o 
  -2   3  11    14594.68    13964.61    377.14 o 
  -1   3  11     2131.73     2077.77     86.35 o 
   0   3  11     5801.96     5568.96    138.27 o 
   1   3  11        4.44      -12.40     28.32 o 
   2   3  11    23549.23    23732.51    396.55 o 
   3   3  11     1885.59     1803.96    106.58 o 
   4   3  11     6839.71     6436.78    200.15 o 
   5   3  11      133.12      115.31     47.84 o 
   6   3  11     4694.87     4605.71    232.99 o 
   7   3  11     1462.56     1373.30    144.26 o 
   8   3  11     2793.31     2751.50    203.23 o 
   9   3  11      126.95      103.41     87.96 o 
  -8   4  11      903.55      980.93    176.02 o 
  -7   4  11     6381.87     6329.34    231.49 o 
  -6   4  11      139.91      150.79     49.41 o 
  -5   4  11     6406.01     6511.98    185.93 o 
  -4   4  11     1159.72     1108.62     80.14 o 
  -3   4  11    15070.07    14922.12    313.34 o 
  -2   4  11      472.46      432.55     64.04 o 
  -1   4  11     6938.14     6720.73    159.20 o 
   0   4  11     1484.51     1464.30     96.63 o 
   1   4  11    19771.98    19537.40    356.08 o 
   2   4  11      419.07      328.25     59.36 o 
   3   4  11       80.71       99.22     46.43 o 
   4   4  11      721.20      849.55     89.89 o 
   5   4  11    15750.45    15612.12    350.20 o 
   6   4  11      164.28      141.64     60.08 o 
   7   4  11      629.15      416.81    102.33 o 
   8   4  11      322.76      215.64     93.91 o 
   9   4  11     4472.16     4332.93    274.61 o 
  -9   5  11     2010.94     2080.16    167.70 o 
  -8   5  11      111.12       86.46     69.24 o 
  -7   5  11     4214.52     4199.73    157.86 o 
  -6   5  11      687.54      734.41     79.63 o 
  -5   5  11    13281.78    13839.37    291.67 o 
  -4   5  11       63.73      109.99     42.09 o 
  -3   5  11     3460.00     3314.26    149.13 o 
  -2   5  11     1105.61     1153.38     91.44 o 
  -1   5  11     6983.88     6727.77    169.81 o 
   0   5  11      378.29      416.90     39.89 o 
   1   5  11     1564.39     1480.68     84.53 o 
   2   5  11      540.21      555.58    106.69 o 
   3   5  11     8577.20     8493.79    240.09 o 
   4   5  11      864.29      981.06    143.61 o 
   5   5  11      307.57      427.97     78.00 o 
   6   5  11       39.31       16.57     51.65 o 
   7   5  11     6038.45     6570.21    302.38 o 
   8   5  11      745.50      601.05    122.75 o 
  -9   6  11      852.13      734.65    126.52 o 
  -8   6  11     6146.95     6021.38    264.59 o 
  -7   6  11     2797.89     2876.27    138.88 o 
  -6   6  11        1.58        3.54     40.31 o 
  -5   6  11      480.60      457.21     68.03 o 
  -4   6  11    10380.14    10434.84    231.67 o 
  -3   6  11     5498.02     5539.79    160.97 o 
  -2   6  11     2560.65     2433.93    126.22 o 
  -1   6  11      473.41      450.57     95.51 o 
   0   6  11     7630.43     7374.16    290.66 o 
   1   6  11     3999.83     4105.05    142.01 o 
   2   6  11     2674.67     2698.85    116.25 o 
   3   6  11      697.61      671.52     77.37 o 
   4   6  11     6669.78     6682.59    227.64 o 
   5   6  11     4821.25     4944.90    205.61 o 
   6   6  11     4336.53     4181.45    197.47 o 
   7   6  11        4.87       10.43     60.28 o 
   8   6  11     1001.95      768.09    178.59 o 
  -8   7  11      102.14      100.62     64.92 o 
  -7   7  11      330.76      429.33     78.63 o 
  -6   7  11     4281.09     4583.17    173.31 o 
  -5   7  11      581.19      590.71     78.58 o 
  -4   7  11      809.38      904.81     89.09 o 
  -3   7  11      112.28      189.78     52.80 o 
  -2   7  11     7570.00     7923.97    242.83 o 
  -1   7  11      518.43      526.85    158.15 o 
   0   7  11     4638.71     4517.73    360.05 o 
   1   7  11      211.32      242.55     89.29 o 
   2   7  11    12687.44    12999.35    320.01 o 
   3   7  11       44.57       37.06     41.53 o 
   4   7  11     4428.45     4394.59    166.54 o 
   5   7  11      253.12      280.42     66.57 o 
   6   7  11     2720.61     2914.54    151.76 o 
   7   7  11       47.28       25.34     54.70 o 
  -7   8  11     1558.62     1660.11    141.04 o 
  -6   8  11       80.36       74.28     58.72 o 
  -5   8  11      855.19      853.36    117.96 o 
  -4   8  11     3939.05     3928.02    197.09 o 
  -3   8  11     3400.18     3259.07    171.44 o 
  -2   8  11     2146.78     2302.26    140.57 o 
  -1   8  11     1005.68      865.67    136.59 o 
   0   8  11     5087.53     5034.59    319.37 o 
   1   8  11     6119.95     5761.48    279.98 o 
   2   8  11     2399.52     2218.40    210.21 o 
   3   8  11      217.32      298.33     74.42 o 
   4   8  11     3461.21     3530.13    155.92 o 
   5   8  11     3009.47     2946.75    153.09 o 
   6   8  11     1218.76     1334.96    122.25 o 
  -6   9  11       18.90       43.06     60.85 o 
  -5   9  11     5688.42     5915.66    292.25 o 
  -4   9  11      315.12      117.76    108.90 o 
  -3   9  11     2479.47     2333.12    191.98 o 
  -2   9  11       36.82       27.03     66.07 o 
  -1   9  11     7645.92     8368.18    354.89 o 
   0   9  11        0.10      -11.20     67.64 o 
   1   9  11      483.07      331.39     99.12 o 
   2   9  11       17.07       38.56     69.96 o 
   3   9  11     7540.51     7870.34    455.26 o 
   4   9  11      127.16       92.62     58.50 o 
   5   9  11      268.43      184.24    106.18 o 
  -5  10  11      567.84      193.82    122.72 o 
  -4  10  11     1168.28      602.81    344.91 o 
  -3  10  11     3623.75     4073.32    408.85 o 
  -2  10  11      669.25      230.41    253.90 o 
  -1  10  11      803.33      834.51    150.74 o 
   0  10  11     1106.29      821.70    279.77 o 
   1  10  11     2654.30     2265.09    270.43 o 
   2  10  11      990.54      429.58    493.26 o 
   3  10  11       64.00       12.94     98.95 o 
   4  10  11      408.65      162.67    293.90 o 
  -2  11  11     4788.28     5030.12    309.20 o 
  -1  11  11       28.47        6.74     94.54 o 
   0  11  11     2044.33     2434.15    222.10 o 
   1  11  11      283.98      199.87    219.23 o 
 -10   0  12     4540.21     4930.23    381.38 o 
  -8   0  12     4734.89     5148.13    350.98 o 
  -6   0  12     8306.01     8799.85    312.31 o 
  -4   0  12    13652.42    13179.38    433.92 o 
  -2   0  12     6284.00     6244.08    221.64 o 
   0   0  12    15767.93    15995.79    354.74 o 
   2   0  12      119.57      108.69     40.46 o 
   4   0  12    10987.85    11353.46    487.53 o 
   6   0  12      374.80      342.44    127.48 o 
 -10   1  12     1061.26     1074.09    151.31 o 
  -9   1  12      309.17      186.39     77.26 o 
  -8   1  12     2069.98     2061.48    165.72 o 
  -7   1  12     4725.13     4541.64    184.51 o 
  -6   1  12     6302.55     6204.56    214.43 o 
  -5   1  12       40.79       54.69     35.35 o 
  -4   1  12     3273.02     3074.43    115.98 o 
  -3   1  12     4198.55     3930.29    160.64 o 
  -2   1  12    10261.82     9799.66    199.12 o 
  -1   1  12     1803.60     1806.46     82.49 o 
   0   1  12      300.85      264.39     40.81 o 
   1   1  12     7129.76     7161.70    153.55 o 
   2   1  12     9770.15     9666.89    226.51 o 
   3   1  12     2996.68     2986.84    125.34 o 
   4   1  12      456.97      345.46     81.45 o 
   5   1  12     5037.23     4803.30    285.90 o 
   6   1  12     7932.03     7975.91    437.26 o 
   7   1  12     2597.26     2246.96    182.28 o 
 -10   2  12       19.33       33.59     74.47 o 
  -9   2  12     7551.26     7381.27    318.52 o 
  -8   2  12       16.78       12.96     55.78 o 
  -7   2  12      170.24      113.48     53.51 o 
  -6   2  12      199.29      122.90     52.73 o 
  -5   2  12    13509.11    13683.99    309.42 o 
  -4   2  12      413.80      344.15     52.23 o 
  -3   2  12     2474.22     2320.31    141.32 o 
  -2   2  12     1050.38      865.30     74.68 o 
  -1   2  12    17082.87    17373.24    287.10 o 
   0   2  12      581.53      605.26     55.47 o 
   1   2  12     5224.40     5184.35    128.89 o 
   2   2  12     1079.28     1073.46     84.76 o 
   3   2  12    16880.72    17135.44    331.21 o 
   4   2  12      185.98      144.95     43.11 o 
   5   2  12     6564.74     6232.71    264.05 o 
   6   2  12      290.10      208.82     77.88 o 
   7   2  12     2091.90     2245.98    182.64 o 
   8   2  12      157.28       40.13    119.08 o 
  -9   3  12      360.48       68.92    117.75 o 
  -8   3  12     1615.00     1384.18    206.43 o 
  -7   3  12     7489.24     7629.40    252.57 o 
  -6   3  12     1271.83     1336.57    109.68 o 
  -5   3  12     1300.92     1220.73     83.75 o 
  -4   3  12     2183.84     2186.99    123.18 o 
  -3   3  12     8920.32     8773.11    231.68 o 
  -2   3  12     1923.54     1932.81    146.09 o 
  -1   3  12     4894.74     4846.61    138.18 o 
   0   3  12     3338.79     3170.42    107.54 o 
   1   3  12    18858.68    19328.21    396.57 o 
   2   3  12     5326.82     5174.15    174.06 o 
   3   3  12     7586.38     7283.10    213.93 o 
   4   3  12      123.67       96.77     48.61 o 
   5   3  12     4516.85     4335.96    221.97 o 
   6   3  12     3200.86     2812.32    186.72 o 
   7   3  12     3642.80     3379.80    216.97 o 
   8   3  12       36.80      -43.17     43.17 o 
   9   3  12      282.79      158.92    105.37 o 
  -9   4  12     1185.88     1071.61    160.48 o 
  -7   4  12       20.36      -45.48     45.48 o 
  -6   4  12     3780.70     3712.26    271.70 o 
  -5   4  12     2923.01     2814.42    145.43 o 
  -4   4  12    15324.45    14989.32    504.20 o 
  -3   4  12      124.57      139.01     48.62 o 
  -2   4  12     1519.67     1467.31     97.10 o 
  -1   4  12     2514.42     2495.61    101.02 o 
   0   4  12    14300.38    14790.86    424.41 o 
   1   4  12      243.71      248.33     58.77 o 
   2   4  12        7.82       13.26     39.25 o 
   3   4  12     1866.14     1929.76    117.77 o 
   4   4  12    13038.34    13389.55    315.93 o 
   5   4  12      283.20      245.20     63.92 o 
   6   4  12      664.99      692.41    156.69 o 
   7   4  12      496.86      437.20    114.28 o 
   8   4  12     5451.24     5808.15    302.40 o 
  -9   5  12      227.69      121.61     79.09 o 
  -8   5  12     5053.66     5066.38    240.34 o 
  -7   5  12      839.43      787.46    101.18 o 
  -6   5  12     8250.44     8262.29    241.67 o 
  -5   5  12      344.31      398.99     82.22 o 
  -4   5  12     7683.97     8097.76    358.99 o 
  -3   5  12     2345.97     2495.36    174.78 o 
  -2   5  12    11369.28    11285.54    369.98 o 
  -1   5  12      616.23      611.38     86.95 o 
   0   5  12     1309.07     1411.54    100.04 o 
   1   5  12     1218.91     1175.09     98.00 o 
   2   5  12     7773.77     7954.89    327.89 o 
   3   5  12      659.74      695.52     91.08 o 
   4   5  12        1.83        0.34     40.11 o 
   5   5  12      485.36      363.84     73.74 o 
   6   5  12     8099.61     8231.42    271.98 o 
   7   5  12      418.39      464.76    111.39 o 
   8   5  12       16.79       81.84     93.79 o 
  -8   6  12     1012.23     1039.76    155.48 o 
  -7   6  12      194.29      174.06     68.22 o 
  -6   6  12      619.64      620.76     80.22 o 
  -5   6  12     7335.72     7556.35    206.76 o 
  -4   6  12     4079.11     4152.53    148.15 o 
  -3   6  12     1165.42     1117.07     91.99 o 
  -2   6  12     1162.35     1115.24     85.23 o 
  -1   6  12     8751.01     8646.58    390.47 o 
   0   6  12     4194.79     3825.07    215.92 o 
   1   6  12     8351.39     8468.03    323.21 o 
   2   6  12      286.17      288.01     56.08 o 
   3   6  12     2832.01     2776.09    127.26 o 
   4   6  12     2999.32     3009.85    157.98 o 
   5   6  12     4319.54     4080.74    191.24 o 
   6   6  12        4.24       70.86     58.40 o 
   7   6  12      732.37      855.10    143.94 o 
  -8   7  12       95.06       28.46     75.61 o 
  -7   7  12     5158.04     5478.99    200.09 o 
  -6   7  12       29.28       65.51     49.23 o 
  -5   7  12      234.08      223.59     59.27 o 
  -4   7  12       40.88        5.70     39.45 o 
  -3   7  12     9225.87     9570.26    282.63 o 
  -2   7  12      123.69      156.81     55.65 o 
  -1   7  12     2368.77     2348.90    182.92 o 
   0   7  12       87.05       52.63     63.95 o 
   1   7  12    12905.93    13380.45    425.88 o 
   2   7  12      232.84      237.85     65.52 o 
   3   7  12     2018.07     2039.37    114.63 o 
   4   7  12      129.88      134.70     56.72 o 
   5   7  12     4066.01     4068.82    186.08 o 
   6   7  12      297.38      275.00     74.81 o 
   7   7  12     1428.22     1384.01    149.19 o 
  -7   8  12      167.18      175.40     82.34 o 
  -6   8  12     1184.19     1391.73    129.61 o 
  -5   8  12     1841.75     1828.02    148.38 o 
  -4   8  12     2397.52     2429.71    161.15 o 
  -3   8  12      875.25      897.27    110.29 o 
  -2   8  12     1641.30     1586.77    168.85 o 
  -1   8  12     2922.22     2784.60    205.27 o 
   0   8  12     2863.66     2624.06    197.89 o 
   1   8  12      649.58      649.56    128.48 o 
   2   8  12      571.39      507.57    117.66 o 
   3   8  12     3170.46     3055.54    171.56 o 
   4   8  12     4093.38     4302.14    208.54 o 
   5   8  12      914.84     1102.83    109.13 o 
   6   8  12      169.21      161.21     74.49 o 
  -5   9  12       76.58       26.46     55.77 o 
  -4   9  12     2302.38     2211.56    194.91 o 
  -3   9  12       10.58      -32.33     45.34 o 
  -1   9  12       48.40       43.34     68.97 o 
   0   9  12      963.25      836.64    186.96 o 
   1   9  12       23.42        1.08     66.01 o 
   3   9  12      341.16      116.61    255.63 o 
   4   9  12       74.59       90.18     74.29 o 
   5   9  12      444.48      696.03    126.24 o 
  -4  10  12     2789.10     3031.06    372.85 o 
  -3  10  12       39.34       35.84     69.46 o 
  -2  10  12      868.08     1064.94    261.90 o 
  -1  10  12     2476.49     2416.41    214.14 o 
   0  10  12     2276.87     2527.79    277.10 o 
   1  10  12      519.53      281.45    294.04 o 
   2  10  12      146.03       36.67     67.52 o 
   3  10  12     1217.48     1273.50    254.43 o 
  -9   0  13     2525.29     2426.98    265.10 o 
  -7   0  13     5115.97     5354.29    353.11 o 
  -5   0  13    10458.18    10406.71    323.55 o 
  -3   0  13     7320.25     6785.80    431.52 o 
  -1   0  13    21385.52    22785.63    469.12 o 
   1   0  13     2976.09     2862.12    164.42 o 
   3   0  13    23631.47    25750.77    788.37 o 
   5   0  13      613.29      663.82    162.95 o 
   9   0  13       29.54      -21.07     93.61 o 
  -9   1  13     1740.76     1684.22    162.82 o 
  -8   1  13     3392.73     3587.93    303.77 o 
  -7   1  13     2456.52     2221.79    140.69 o 
  -6   1  13       18.22       18.24     45.95 o 
  -5   1  13     3529.90     3313.90    128.50 o 
  -4   1  13     6272.74     6052.86    293.35 o 
  -3   1  13     4388.43     3707.52    130.19 o 
  -2   1  13     4596.81     4300.98    138.24 o 
  -1   1  13     2635.19     2496.81    102.79 o 
   0   1  13     7213.37     7171.41    166.11 o 
   1   1  13     7560.85     7494.96    187.70 o 
   2   1  13     5097.28     5003.14    165.94 o 
   3   1  13      484.46      542.99     95.00 o 
   4   1  13     2753.02     2669.01    177.55 o 
   5   1  13     3730.28     3665.36    210.02 o 
   6   1  13     1019.54      883.45    133.65 o 
   7   1  13      173.09      108.28     74.40 o 
  -9   2  13      426.75      252.97    248.57 o 
  -8   2  13      322.71      156.53    221.10 o 
  -7   2  13       75.30       92.22     58.31 o 
  -6   2  13    11561.58    11714.65    303.80 o 
  -5   2  13      531.13      450.94     76.02 o 
  -4   2  13      660.41      627.34     87.24 o 
  -3   2  13     1914.11     1849.05     96.99 o 
  -2   2  13    24148.35    24460.67    430.80 o 
  -1   2  13     1617.82     1534.23     82.08 o 
   0   2  13     8369.89     8521.76    182.74 o 
   1   2  13      725.43      748.90     76.76 o 
   2   2  13    12323.46    12629.41    284.47 o 
   3   2  13     1072.44      971.96     85.11 o 
   4   2  13     3764.32     3534.75    200.25 o 
   5   2  13       82.13       83.69     62.54 o 
   6   2  13     3676.69     3572.55    252.70 o 
   7   2  13      588.27      315.94    226.16 o 
   8   2  13     3259.94     3233.48    330.44 o 
  -9   3  13      840.41     1107.88    205.09 o 
  -7   3  13     1661.27     1541.25    128.82 o 
  -6   3  13       23.11       14.15     49.99 o 
  -5   3  13     2617.21     2529.95    141.55 o 
  -4   3  13     7770.34     7613.39    229.81 o 
  -3   3  13     7085.94     6867.90    210.48 o 
  -2   3  13     2747.76     2656.89    112.44 o 
  -1   3  13      918.48      942.43     71.12 o 
   0   3  13     9360.07     9831.11    200.07 o 
   1   3  13     5477.50     5617.98    191.00 o 
   2   3  13     1858.08     1732.67    158.87 o 
   3   3  13       25.25       24.00     42.25 o 
   4   3  13     6493.32     6621.37    215.51 o 
   5   3  13     3890.84     3566.32    210.13 o 
   6   3  13     2444.20     2428.36    231.10 o 
   7   3  13      163.10       47.44     95.61 o 
   8   3  13      933.97      281.13    264.97 o 
  -9   4  13     1272.34     1379.64    231.23 o 
  -8   4  13        0.70        6.82     46.93 o 
  -7   4  13     1766.33     1840.54    140.33 o 
  -6   4  13     2400.25     2236.89    143.74 o 
  -5   4  13     4399.70     4484.11    190.42 o 
  -4   4  13      563.96      584.67     88.46 o 
  -3   4  13     3775.95     3638.03    158.47 o 
  -2   4  13     1551.33     1460.82    101.04 o 
  -1   4  13     8655.38     8250.62    189.63 o 
   0   4  13      645.81      651.16     83.23 o 
   1   4  13      623.21      501.56     75.53 o 
   2   4  13     1707.95     1870.86    119.17 o 
   3   4  13     8889.70     8860.98    251.31 o 
   4   4  13       82.09       45.39     54.51 o 
   5   4  13       26.29       29.21     58.33 o 
   6   4  13     1939.20     1821.24    167.65 o 
   8   4  13      339.28      462.66    128.00 o 
  -8   5  13     1050.31     1177.31    144.89 o 
  -7   5  13     4252.23     4444.04    214.77 o 
  -6   5  13       25.10      -16.23     62.70 o 
  -5   5  13     6472.04     6498.21    242.90 o 
  -4   5  13     1152.82     1115.34    139.71 o 
  -3   5  13     9136.48     8878.72    342.88 o 
  -2   5  13      308.64      293.01     62.77 o 
  -1   5  13     3400.23     3348.74    126.62 o 
   0   5  13     2778.70     2662.49    179.36 o 
   1   5  13    13145.82    13893.86    319.49 o 
   2   5  13      867.55      957.05     96.92 o 
   3   5  13       23.11       -1.78     42.77 o 
   4   5  13      972.65      906.10    101.87 o 
   5   5  13     8491.95     9296.71    282.83 o 
   6   5  13      311.77      227.59    101.35 o 
   7   5  13        2.51      130.20     87.78 o 
  -8   6  13      560.85      418.17    105.74 o 
  -7   6  13      332.43      301.97     79.75 o 
  -6   6  13     4150.47     4355.36    167.67 o 
  -5   6  13     2172.73     2145.71    118.17 o 
  -4   6  13      245.76      229.18     63.92 o 
  -3   6  13     1105.67      987.89     92.50 o 
  -2   6  13     4608.73     4658.38    161.86 o 
  -1   6  13     3262.74     3080.05    203.74 o 
   0   6  13     2743.63     2508.72    200.29 o 
   1   6  13       11.98       -4.43     53.60 o 
   2   6  13     3754.82     3911.25    168.22 o 
   3   6  13     1619.88     1517.76    119.73 o 
   4   6  13     2123.37     2099.02    144.07 o 
   5   6  13      103.75      122.93     63.68 o 
   6   6  13      778.08      747.81    187.89 o 
   7   6  13      856.32      912.17    157.82 o 
  -7   7  13       62.95       89.57     67.15 o 
  -6   7  13      185.62      172.64     59.26 o 
  -5   7  13      110.54       81.00     50.53 o 
  -4   7  13     7696.05     8034.21    242.94 o 
  -3   7  13      207.96      139.46     56.62 o 
  -2   7  13     1410.66     1260.59    149.27 o 
  -1   7  13       57.13       87.16     71.19 o 
   0   7  13    12811.20    13130.27    429.87 o 
   1   7  13      189.20      162.55     75.99 o 
   2   7  13     2265.46     2158.57    182.63 o 
   3   7  13       12.34       82.02     60.73 o 
   4   7  13     6844.29     7540.48    224.44 o 
   5   7  13       49.97       -0.87     51.97 o 
   6   7  13     2187.62     2329.80    145.35 o 
  -6   8  13     1792.98     1872.89    140.23 o 
  -5   8  13     2296.35     1986.38    231.82 o 
  -4   8  13       57.58       38.75     45.32 o 
  -3   8  13     2267.10     2450.71    297.64 o 
  -1   8  13     3074.29     3386.57    318.97 o 
   0   8  13      842.58      921.70    145.87 o 
   1   8  13      492.07      395.25    106.12 o 
   2   8  13     1179.85     1040.78    229.90 o 
   3   8  13     3910.15     3883.15    248.84 o 
   4   8  13      572.22      706.35    111.99 o 
   5   8  13      114.25      119.20     84.89 o 
  -5   9  13     3336.96     3637.38    252.12 o 
  -4   9  13      141.64      -56.10     56.10 o 
  -2   9  13      124.93       53.79     56.24 o 
   0   9  13      267.81       40.98     45.66 o 
   1   9  13     3656.48     3445.24    320.31 o 
   2   9  13       55.53        0.22     74.94 o 
   3   9  13       11.96       64.62     72.12 o 
   4   9  13       95.56      173.64    112.73 o 
  -3  10  13     1025.95     1610.87    287.77 o 
  -2  10  13     2707.78     2899.84    361.65 o 
   0  10  13     1063.89     1000.40    235.76 o 
   1  10  13       23.18      -13.21     74.19 o 
   2  10  13     1464.17     1468.99    267.77 o 
  -6   0  14     9230.31     9325.85    372.45 o 
  -4   0  14     5438.00     5214.98    539.40 o 
  -2   0  14    24558.75    24302.33    752.10 o 
   0   0  14     1134.56     1009.02    240.30 o 
   2   0  14    18745.06    18864.82    668.09 o 
   4   0  14        4.66      -29.07     76.28 o 
   6   0  14     9391.99     9552.43    518.20 o 
   8   0  14      209.61      -42.14     78.94 o 
  -9   1  14     1760.96     1512.73    230.70 o 
  -8   1  14     1450.36     1603.14    224.56 o 
  -7   1  14        2.92       -5.73     50.64 o 
  -6   1  14     4595.46     4638.76    192.36 o 
  -5   1  14     3425.90     3297.68    168.64 o 
  -4   1  14     2721.58     2362.27    158.83 o 
  -3   1  14     1349.19     1125.97     81.50 o 
  -2   1  14     6696.54     6484.55    173.84 o 
  -1   1  14     6573.38     6957.10    191.90 o 
   0   1  14     4289.09     4123.22    131.00 o 
   1   1  14     1156.92     1184.30     92.87 o 
   2   1  14     1242.15     1263.90    100.33 o 
   3   1  14     3763.60     3341.74    197.73 o 
   4   1  14     6921.18     6824.82    308.44 o 
   5   1  14      240.42      203.02     79.95 o 
   6   1  14       36.07        6.30     72.15 o 
   7   1  14      888.33      672.62    193.62 o 
  -9   2  14       12.11      -10.08     56.04 o 
  -8   2  14       91.69       48.95     45.90 o 
  -7   2  14     5833.77     6111.83    322.71 o 
  -6   2  14     1234.40     1158.67    111.31 o 
  -5   2  14       81.45      136.04     56.20 o 
  -4   2  14        5.75      -20.83     38.70 o 
  -3   2  14    15537.37    14613.08    510.56 o 
  -2   2  14      561.93      527.94     65.81 o 
  -1   2  14     3029.79     3021.86    139.31 o 
   0   2  14       26.18       22.83     30.46 o 
   1   2  14    15239.71    16105.60    334.72 o 
   2   2  14     1676.98     1798.36    111.92 o 
   3   2  14     4747.05     4360.89    225.71 o 
   4   2  14       57.68       58.23     60.43 o 
   5   2  14     4053.43     3716.52    294.97 o 
   6   2  14     1183.10     1316.88    147.43 o 
   8   2  14        0.98      -41.19     64.27 o 
  -8   3  14      992.10     1141.89    160.56 o 
  -7   3  14      145.18      219.30     72.17 o 
  -6   3  14      458.25      458.55     86.82 o 
  -5   3  14     7319.09     7031.28    237.40 o 
  -4   3  14     1415.79     1387.83    164.43 o 
  -3   3  14      476.08      521.66     78.62 o 
  -2   3  14     2160.73     1967.36    136.46 o 
  -1   3  14    14676.81    15168.89    272.48 o 
   0   3  14     4287.61     4409.97    175.39 o 
   1   3  14     4390.62     4060.69    231.87 o 
   2   3  14       17.59       27.99     44.02 o 
   3   3  14     4994.50     5089.95    189.62 o 
   4   3  14     4333.57     4464.85    234.09 o 
   5   3  14     1566.54     1616.45    154.83 o 
   6   3  14      383.71      235.08    136.95 o 
   7   3  14     1378.22     1339.64    223.50 o 
   8   3  14     1659.49     1855.44    273.90 o 
  -8   4  14     3326.43     3423.58    357.51 o 
  -7   4  14      296.09      248.74     77.15 o 
  -6   4  14     3905.58     3667.24    187.04 o 
  -5   4  14        6.22       -2.54     49.68 o 
  -4   4  14     5767.07     5567.19    233.68 o 
  -3   4  14     3412.32     3386.86    158.05 o 
  -2   4  14     8914.28     8737.69    244.00 o 
  -1   4  14     2206.58     2352.08    170.71 o 
   0   4  14     1202.34     1067.62    102.57 o 
   1   4  14     1451.58     1393.52    107.89 o 
   2   4  14     7907.85     8272.72    269.60 o 
   3   4  14      616.73      641.51     90.79 o 
   4   4  14        1.73       17.46     47.34 o 
   5   4  14      817.52      893.61    139.60 o 
   7   4  14      273.69      142.22    124.82 o 
  -8   5  14     3327.02     3620.88    189.92 o 
  -7   5  14       13.60       20.20     69.63 o 
  -6   5  14     3243.98     3678.37    261.37 o 
  -5   5  14     1359.37     1356.02    123.39 o 
  -4   5  14     8031.54     8304.98    265.62 o 
  -3   5  14     1097.66      979.29    101.50 o 
  -2   5  14     1939.03     1855.76    165.71 o 
  -1   5  14      912.98      933.48    130.50 o 
   0   5  14     9529.51     9697.65    350.27 o 
   1   5  14      467.49      497.35     83.44 o 
   2   5  14       19.66       61.50     48.13 o 
   3   5  14      946.53      843.78    101.91 o 
   4   5  14     7844.38     8141.95    263.22 o 
   5   5  14      593.09      595.06    119.09 o 
   6   5  14      100.78       63.89     88.81 o 
   7   5  14      112.17       42.91     90.09 o 
  -7   6  14     3358.49     3341.25    180.92 o 
  -6   6  14      588.81      511.76     90.39 o 
  -5   6  14       32.29        5.25     46.46 o 
  -4   6  14      768.40      678.64     92.04 o 
  -3   6  14     6880.36     7171.64    216.82 o 
  -2   6  14      597.76      585.81    119.62 o 
  -1   6  14      985.47      967.70    135.76 o 
   0   6  14      539.00      471.79    104.57 o 
   1   6  14     6768.94     6764.41    300.65 o 
   2   6  14     1371.23     1360.72    148.98 o 
   3   6  14     1327.91     1214.11    116.57 o 
   4   6  14      307.38      251.41     73.32 o 
   5   6  14     1505.01     1561.19    170.00 o 
   6   6  14     1808.28     1877.54    188.04 o 
  -7   7  14        5.03      -30.68     63.42 o 
  -6   7  14       93.31       52.33     56.32 o 
  -5   7  14     5706.51     5709.39    218.87 o 
  -4   7  14       84.12       94.29     57.31 o 
  -3   7  14     1218.17     1141.75    178.16 o 
  -2   7  14      163.95      166.98     84.68 o 
  -1   7  14     9667.70     9918.25    383.15 o 
   0   7  14      359.23      269.25     96.21 o 
   1   7  14     4185.50     4218.35    425.25 o 
   2   7  14       56.09       43.41     67.57 o 
   3   7  14     5551.90     6160.52    430.72 o 
   4   7  14      149.44      163.11     61.82 o 
   5   7  14     2938.40     3182.75    162.99 o 
  -5   8  14       97.26       11.30     69.33 o 
  -4   8  14     2274.67     2373.54    295.64 o 
  -1   8  14       60.51        3.05     60.30 o 
   0   8  14      238.92       70.57     98.55 o 
   3   8  14      374.89      393.25    108.81 o 
   4   8  14      154.52      235.18    135.22 o 
  -4   9  14     2613.03     2745.69    347.24 o 
  -3   9  14      195.49       61.11    150.55 o 
  -1   9  14      132.47       -2.96     57.33 o 
   1   9  14       58.68      -30.45     56.25 o 
   2   9  14       18.03       15.80     72.57 o 
   3   9  14      282.59      344.65    133.21 o 
  -5   0  15     4597.59     4589.36    351.25 o 
  -3   0  15    13718.27    12616.30    519.67 o 
  -1   0  15      901.03      868.87    105.56 o 
   1   0  15     8788.67     9334.26    482.46 o 
   3   0  15        9.00      -28.00     89.34 o 
   5   0  15     6887.13     7299.07    449.39 o 
   7   0  15      102.98      209.89    124.28 o 
  -9   1  15     1381.38     1354.84    228.56 o 
  -8   1  15       93.15       -5.15     50.04 o 
  -6   1  15     4381.99     4177.65    188.55 o 
  -5   1  15     5241.16     4813.07    262.43 o 
  -4   1  15      333.79      312.84     59.73 o 
  -3   1  15     5206.58     4882.44    222.00 o 
  -2   1  15     7657.04     7647.35    198.80 o 
  -1   1  15     6782.54     6708.90    179.38 o 
   0   1  15      884.32      902.84     73.19 o 
   1   1  15      837.09      818.30     91.45 o 
   2   1  15     4812.44     4559.97    237.19 o 
   3   1  15     8214.95     8149.18    318.92 o 
   4   1  15     1280.84     1248.00    137.89 o 
   5   1  15       30.82        3.30     64.56 o 
   6   1  15      870.83      248.63    399.25 o 
   8   1  15     1551.85     1396.71    286.44 o 
  -9   2  15       26.63      -15.92     64.20 o 
  -7   2  15        6.61       -6.17     53.73 o 
  -6   2  15        0.15       -6.99     50.54 o 
  -5   2  15       47.25       12.02     50.99 o 
  -4   2  15     8017.06     8482.80    259.53 o 
  -3   2  15      269.50      322.39     68.02 o 
  -2   2  15      417.76      575.79     71.66 o 
  -1   2  15      108.85       70.75     40.45 o 
   0   2  15    13156.93    14012.73    325.88 o 
   1   2  15      332.56      426.99     76.54 o 
   2   2  15     2654.21     2572.70    135.89 o 
   3   2  15        1.49      -33.34     57.68 o 
   4   2  15     5976.40     6113.98    292.84 o 
   5   2  15      714.13      772.95    131.70 o 
   7   2  15       87.75      -25.12     63.02 o 
  -8   3  15       37.98       46.01     59.67 o 
  -7   3  15     1028.89      327.91    560.34 o 
  -6   3  15     4227.54     4625.42    270.03 o 
  -5   3  15     1150.66     1007.75    108.10 o 
  -4   3  15      224.47      251.04     68.31 o 
  -3   3  15      914.33      831.71     97.24 o 
  -2   3  15     8608.25     9091.99    250.53 o 
  -1   3  15     1880.70     1955.25    131.15 o 
   0   3  15      957.44     1091.60    109.42 o 
   1   3  15       18.72       -1.39     47.35 o 
   2   3  15    11105.74    11171.68    291.48 o 
   3   3  15     2540.63     2712.97    145.41 o 
   4   3  15     2202.44     2380.69    185.47 o 
   5   3  15      598.21      497.79    111.64 o 
   6   3  15     2136.49     1945.85    259.23 o 
   7   3  15      567.81      174.74    211.09 o 
  -8   4  15      707.50      235.39    220.80 o 
  -7   4  15     2397.00     2409.57    215.78 o 
  -6   4  15      387.27      146.96    116.86 o 
  -5   4  15     5322.07     5559.83    284.56 o 
  -4   4  15      511.12      504.91     88.50 o 
  -3   4  15     5647.41     5891.00    214.24 o 
  -2   4  15      189.46      108.77     51.88 o 
  -1   4  15     2965.96     3159.42    202.16 o 
   0   4  15     1714.05     1654.54    124.45 o 
   1   4  15     7890.92     8669.41    288.72 o 
   2   4  15      317.07      473.69     79.61 o 
   3   4  15      347.08      312.62     71.98 o 
   4   4  15      394.20      437.89    112.72 o 
   6   4  15      153.72       28.49    136.82 o 
   7   4  15        3.65      -49.96     61.25 o 
  -7   5  15     2238.39     2174.88    212.11 o 
  -6   5  15      630.90      478.99    129.06 o 
  -5   5  15     4098.39     4156.47    380.05 o 
  -4   5  15       21.41       74.77     59.48 o 
  -3   5  15     2757.71     2958.13    160.75 o 
  -2   5  15      833.85      807.05    136.06 o 
  -1   5  15     4645.27     4952.80    291.77 o 
   0   5  15      358.04      356.66     98.53 o 
   1   5  15      612.78      448.07    102.37 o 
   2   5  15      185.63      162.55     61.00 o 
   3   5  15     5791.67     5969.72    390.22 o 
   4   5  15      352.89      292.79     78.76 o 
   5   5  15       12.03       45.34     50.81 o 
   6   5  15       43.11      -14.26     63.66 o 
  -7   6  15      475.96      462.55     97.53 o 
  -6   6  15        0.88      -20.75     59.38 o 
  -5   6  15     1217.62     1278.49    142.26 o 
  -4   6  15     6021.04     6256.84    249.54 o 
  -3   6  15     1809.88     1847.34    120.54 o 
  -2   6  15      409.26      338.02    122.55 o 
  -1   6  15      630.82      605.80    122.03 o 
   0   6  15     6982.83     7129.16    317.98 o 
   1   6  15     3090.82     3324.84    221.08 o 
   2   6  15      823.13      835.51    135.02 o 
   3   6  15      296.17      314.17     76.82 o 
   4   6  15     2733.64     3111.72    297.64 o 
   5   6  15     2665.20     3268.15    314.71 o 
   6   6  15     1546.80     1862.82    195.75 o 
  -6   7  15     2613.66     2645.57    168.12 o 
  -5   7  15       84.81       52.58     80.56 o 
  -4   7  15      494.82      495.34     96.57 o 
  -3   7  15      374.99       89.86    219.09 o 
  -1   7  15      377.62      151.72     82.55 o 
   0   7  15     1640.28     1663.95    237.90 o 
   1   7  15       24.47      -41.76     60.88 o 
   3   7  15      280.67       24.17    113.75 o 
   4   7  15     2264.28     2396.57    295.77 o 
   5   7  15      152.18      186.75     73.42 o 
  -5   8  15     1230.40     1252.96    147.56 o 
  -4   8  15     2978.29     2357.99   1151.75 o 
   2   8  15      397.79      123.61     89.08 o 
   3   8  15       42.09       -0.11    103.03 o 
   4   8  15     2669.15     2864.63    346.44 o 
  -2   9  15        2.56      -40.80     60.28 o 
   0   9  15        1.40        5.37     55.45 o 
   2   9  15       29.94       68.26     76.07 o 
  -6   0  16     5837.51     5794.08    380.85 o 
  -4   0  16     4735.44     4236.89    539.67 o 
  -2   0  16     4013.52     3812.20    206.70 o 
   0   0  16     7511.19     7779.81    274.62 o 
   2   0  16      358.96      210.69    120.02 o 
   4   0  16     8886.12     9764.45    524.60 o 
   6   0  16       30.43       54.67    108.55 o 
  -6   1  16     3200.58     3132.02    171.70 o 
  -5   1  16       38.26       51.35     56.13 o 
  -4   1  16     1995.91     2079.67    133.46 o 
  -3   1  16     3930.88     4134.64    166.23 o 
  -2   1  16     3938.20     4060.45    151.77 o 
  -1   1  16      478.89      457.15     65.85 o 
   0   1  16      562.48      539.44     84.64 o 
   1   1  16     3562.53     3997.34    185.76 o 
   2   1  16     6500.83     6940.46    304.28 o 
   3   1  16     1232.90     1175.34    143.44 o 
   4   1  16        3.81       80.93     75.72 o 
   5   1  16     1112.85     1093.58    254.03 o 
   6   1  16     5184.58     5472.43    389.12 o 
   7   1  16      867.26     1085.47    242.96 o 
  -8   2  16       36.99       -0.23     57.33 o 
  -7   2  16      126.99       23.22     67.45 o 
  -6   2  16        7.58       27.74     56.92 o 
  -5   2  16     7648.54     7456.17    253.56 o 
  -4   2  16       37.20       19.09     48.29 o 
  -3   2  16      544.18      606.99     89.57 o 
  -2   2  16      150.16      200.56     54.93 o 
  -1   2  16     9501.15    10225.97    233.46 o 
   0   2  16      391.19      386.99     77.86 o 
   1   2  16      988.44     1002.46    105.42 o 
   2   2  16       70.96       62.04     73.53 o 
   3   2  16     7911.65     7755.97    325.68 o 
   4   2  16       35.65       72.97     74.13 o 
   5   2  16     2933.02     2642.74    284.57 o 
   6   2  16      127.10       -3.45     63.12 o 
   7   2  16     1500.68     1708.22    269.63 o 
  -8   3  16      933.57      789.52    160.25 o 
  -6   3  16      428.65      183.20    130.07 o 
  -5   3  16      435.48      509.77     92.67 o 
  -4   3  16      608.21      644.10     96.65 o 
  -3   3  16     6670.73     6813.65    230.64 o 
  -2   3  16      250.90      258.93     66.60 o 
  -1   3  16     1280.69     1337.50    118.34 o 
   0   3  16      696.61      798.12     99.13 o 
   1   3  16    10452.79    11058.19    299.99 o 
   2   3  16     1453.94     1569.54    120.53 o 
   3   3  16     2131.70     1946.13    171.37 o 
   4   3  16      206.21      130.60     79.02 o 
   5   3  16     3319.61     3303.09    313.64 o 
   6   3  16     1446.78     1325.24    230.43 o 
  -7   4  16        1.44      -34.64     58.62 o 
  -6   4  16     4328.23     4019.65    378.05 o 
  -5   4  16     1799.96     1823.53    195.76 o 
  -4   4  16     5537.89     5476.41    220.07 o 
  -3   4  16      311.04      229.26     68.38 o 
  -2   4  16     2404.65     2373.88    189.88 o 
  -1   4  16      485.03      543.91    117.15 o 
   0   4  16     9777.98    10186.25    368.45 o 
   1   4  16      109.60      126.68     63.12 o 
   2   4  16       81.21       68.44     58.10 o 
   3   4  16      872.39      929.25    142.59 o 
   5   4  16       60.67       44.25     58.79 o 
   6   4  16      106.52      137.49    102.28 o 
  -7   5  16      214.62      193.12    117.10 o 
  -6   5  16     3754.94     3458.56    247.90 o 
  -5   5  16      266.98      130.52     96.53 o 
  -4   5  16     3626.60     3892.43    234.54 o 
  -3   5  16     1094.84     1014.64    211.23 o 
  -2   5  16     3596.96     3698.27    238.66 o 
  -1   5  16       81.56       50.43     74.40 o 
   0   5  16     1167.55     1149.28    150.34 o 
   1   5  16      638.90      573.34    123.13 o 
   2   5  16     4514.58     4757.03    246.95 o 
   3   5  16      400.28      197.20     66.57 o 
   4   5  16       48.78      -50.61     72.01 o 
   5   5  16      105.37       23.72    117.88 o 
   6   5  16     3523.07     3681.81    357.91 o 
  -6   6  16      335.85      320.39     86.81 o 
  -5   6  16     4654.36     5021.25    241.02 o 
  -4   6  16     1320.10     1588.68    143.87 o 
  -3   6  16      437.89      167.53    186.42 o 
  -2   6  16      490.89      398.93    115.19 o 
  -1   6  16     4716.94     4832.75    275.41 o 
   0   6  16     1885.43     1598.07    230.96 o 
   1   6  16      916.38      482.39    412.45 o 
   2   6  16      494.37      119.19    182.29 o 
   4   6  16     2031.05     1962.16    184.52 o 
   5   6  16     2158.01     1871.71    277.37 o 
  -5   7  16       42.09      -21.50     60.30 o 
  -4   7  16       10.12      -44.48     75.85 o 
  -2   7  16      154.18       -0.32     38.73 o 
   0   7  16      160.51       59.39     45.04 o 
   2   7  16       17.70       48.34     61.30 o 
   3   7  16      833.52      388.08    389.78 o 
   4   7  16       58.51       23.77     68.91 o 
  -4   8  16     1210.99     1067.87    273.37 o 
   1   8  16      335.79       71.06     62.34 o 
   2   8  16       25.18      -17.71     66.84 o 
  -5   0  17     4100.46     4132.53    322.17 o 
  -3   0  17     2843.76     2914.98    194.68 o 
  -1   0  17     7105.62     6897.46    277.91 o 
   1   0  17      818.01      739.83    190.42 o 
   3   0  17     7463.27     7331.07    468.59 o 
   5   0  17     1414.00     1444.72    242.70 o 
  -6   1  17       38.98       73.76     66.19 o 
  -5   1  17     1613.60     1604.33    130.04 o 
  -4   1  17     3099.74     3005.15    163.02 o 
  -3   1  17     2171.77     2188.95    122.47 o 
  -2   1  17      575.04      542.97     76.34 o 
  -1   1  17      679.45      646.01     75.60 o 
   0   1  17     3746.95     4496.66    190.35 o 
   1   1  17     4219.73     4469.59    346.31 o 
   2   1  17     1098.61     1104.58    161.24 o 
   3   1  17       19.86       91.34     80.34 o 
   4   1  17     2471.43     2591.92    207.90 o 
   5   1  17     2841.52     2964.19    269.37 o 
   6   1  17     1079.07     1022.06    170.15 o 
  -7   2  17       63.36      -32.19     50.50 o 
  -6   2  17     6630.40     6141.85    482.46 o 
  -5   2  17      128.56      148.77     69.41 o 
  -4   2  17      211.35      237.14     73.06 o 
  -3   2  17      461.15      443.86     83.32 o 
  -2   2  17    11374.94    11679.28    314.35 o 
  -1   2  17      178.42      180.80     66.69 o 
   0   2  17     1473.78     1346.20    182.40 o 
   1   2  17      973.64      986.01    107.26 o 
   2   2  17     7017.39     7685.21    332.36 o 
   3   2  17      464.67      342.25    108.25 o 
   4   2  17     1654.31     1435.50    169.57 o 
   5   2  17      108.97      200.82    122.02 o 
   6   2  17     1897.16     1675.15    259.23 o 
  -7   3  17      262.77       83.75     63.90 o 
  -6   3  17        8.40      -46.52     46.52 o 
  -5   3  17     2116.95     1958.18    184.92 o 
  -4   3  17     5750.98     5872.89    231.30 o 
  -3   3  17     2326.66     2220.80    143.78 o 
  -2   3  17      958.86     1053.45    144.15 o 
  -1   3  17      854.57      789.29    130.62 o 
   0   3  17     6714.68     7720.95    492.72 o 
   1   3  17     3007.33     3119.77    168.70 o 
   2   3  17     1139.19     1308.67    164.54 o 
   3   3  17      164.64      111.40     86.01 o 
   4   3  17     2530.45     2507.26    280.57 o 
   5   3  17     1835.92     1474.86    244.30 o 
   6   3  17     1169.94     1184.42    259.77 o 
  -7   4  17     1793.01     1798.86    211.38 o 
  -6   4  17     1427.09     1236.91    163.15 o 
  -5   4  17     2595.05     2672.56    210.53 o 
  -4   4  17        0.74       67.34     61.15 o 
  -3   4  17     1147.32     1317.62    164.62 o 
  -2   4  17     1921.69     1787.39    175.24 o 
  -1   4  17     4010.71     4388.09    250.37 o 
   0   4  17      152.89      242.79     93.73 o 
   1   4  17      401.98      466.40     90.63 o 
   2   4  17      559.93      667.92    100.34 o 
   4   4  17       14.59       12.27     71.08 o 
   5   4  17       29.97        0.64     65.47 o 
  -6   5  17       19.13      -13.30     67.60 o 
  -5   5  17     3612.53     3725.28    248.18 o 
  -4   5  17      619.33      646.54    132.11 o 
  -3   5  17     2851.15     3144.94    352.31 o 
  -2   5  17       24.67        7.58     72.68 o 
  -1   5  17     1683.77     1582.26    168.25 o 
   0   5  17     1231.33     1265.54    158.08 o 
   1   5  17     4323.08     4584.95    262.20 o 
   2   5  17      240.15       80.27    164.42 o 
   3   5  17      418.69      133.86    265.50 o 
   4   5  17      531.98      170.20    282.44 o 
  -5   6  17     1047.30      874.97    131.43 o 
  -4   6  17       34.56      -17.93     65.59 o 
  -3   6  17      640.41       75.88    272.57 o 
  -1   6  17     1533.95     1290.66    168.33 o 
   0   6  17     1409.70     1328.44    218.69 o 
   1   6  17      271.95      101.83    167.49 o 
   2   6  17     1592.60     1781.03    242.70 o 
   3   6  17     1681.19     1504.19    226.16 o 
  -3   7  17       34.96      -29.03     69.53 o 
  -2   7  17      259.59       79.48    174.29 o 
  -1   7  17       17.58      -48.69     48.69 o 
   1   7  17      122.66      156.74    144.55 o 
   2   7  17      607.58      236.50    363.78 o 
   3   7  17       29.04      -15.87     70.76 o 
   0   8  17       92.47      -42.84     52.86 o 
  -4   0  18     2879.20     2752.12    241.10 o 
  -2   0  18     7249.26     7759.98    312.33 o 
   0   0  18     1975.06     2111.47    285.90 o 
   2   0  18    11089.99    11942.33    610.75 o 
   4   0  18      608.37      619.01    202.43 o 
   6   0  18     5115.00     5824.48    470.73 o 
  -7   1  18       46.36      -56.47     57.37 o 
  -6   1  18     2572.69     2807.83    281.64 o 
  -5   1  18     1999.41     1978.76    213.83 o 
  -4   1  18     1292.16     1279.95    135.61 o 
  -3   1  18      361.34      346.87     79.72 o 
  -2   1  18     1739.43     1671.25    115.30 o 
  -1   1  18     3641.85     4057.91    195.57 o 
   0   1  18     2165.94     2421.69    211.87 o 
   1   1  18      725.73      685.57    145.90 o 
   2   1  18      204.88      249.43    106.03 o 
   3   1  18     1642.76     1811.26    185.24 o 
   4   1  18     1729.04     1738.60    193.11 o 
   5   1  18      260.04      340.02    123.59 o 
   6   1  18       46.34       75.06    106.89 o 
  -6   2  18      409.57      180.37    107.29 o 
  -5   2  18       10.17       24.77     58.24 o 
  -4   2  18      304.62      318.04     81.45 o 
  -3   2  18    11369.50    12524.18    331.90 o 
  -2   2  18      768.92      671.26    130.10 o 
  -1   2  18     1043.45     1012.51    126.91 o 
   0   2  18       25.25       56.28     65.86 o 
   1   2  18     6824.68     7604.96    365.51 o 
   2   2  18      456.90      582.94    132.14 o 
   3   2  18     1324.21     1192.85    174.07 o 
   4   2  18       12.19       89.45     95.56 o 
   5   2  18     2081.64     2106.43    264.83 o 
  -6   3  18      466.17      216.76    144.79 o 
  -5   3  18     3180.12     3282.03    238.03 o 
  -4   3  18     1222.92     1233.30    126.96 o 
  -3   3  18       12.51       94.26     82.78 o 
  -2   3  18      776.10      632.68    208.43 o 
  -1   3  18     7111.87     7646.77    329.14 o 
   0   3  18     2287.85     2478.40    192.92 o 
   1   3  18      654.83      585.80     99.34 o 
   2   3  18       67.61       75.21     91.16 o 
   3   3  18     2981.75     2800.73    222.77 o 
   4   3  18     1577.41     1593.94    191.35 o 
   5   3  18      879.16      860.38    226.70 o 
  -6   4  18      911.82      338.46    239.44 o 
  -5   4  18       34.06       34.60     60.11 o 
  -4   4  18     2982.72     3150.42    226.41 o 
  -3   4  18      812.35      954.80    161.14 o 
  -2   4  18     3765.41     3634.34    243.66 o 
  -1   4  18      151.10      161.65     88.43 o 
   0   4  18      865.13      882.62    137.27 o 
   1   4  18      844.67      932.12    151.19 o 
   2   4  18     4464.53     5087.13    382.32 o 
   3   4  18      103.44       24.43     90.24 o 
   4   4  18      156.33       59.38     83.74 o 
   5   4  18      751.30      787.03    224.30 o 
  -5   5  18      751.94      733.41    146.87 o 
  -4   5  18     3565.00     3775.69    409.12 o 
  -3   5  18      281.92       75.71    120.28 o 
  -2   5  18     1270.75     1318.92    171.34 o 
  -1   5  18      863.64      879.90    154.28 o 
   0   5  18     5598.43     6445.50    380.45 o 
   1   5  18      192.08      286.30    107.54 o 
   2   5  18       54.45       39.90     61.44 o 
   4   5  18     3694.45     3855.96    370.98 o 
  -4   6  18      549.11      218.17    388.98 o 
  -3   6  18     2742.49     3212.15    373.11 o 
  -2   6  18      922.34     1020.93    260.03 o 
  -1   6  18      225.71      175.19    104.41 o 
   0   6  18       19.32       49.76     73.56 o 
   1   6  18     2447.23     2458.45    278.97 o 
   2   6  18      479.86      273.05    288.57 o 
   3   6  18      491.95       41.87     84.81 o 
  -2   7  18        1.75       42.21     80.56 o 
   0   7  18       76.24       21.96     72.29 o 
   1   7  18      648.43      176.66    356.05 o 
  -5   0  19     2834.14     3057.99    290.17 o 
  -3   0  19     6964.52     6944.02    315.40 o 
  -1   0  19      665.86     1003.86    244.30 o 
   1   0  19     5828.68     6653.92    472.59 o 
   3   0  19      305.71      564.34    221.90 o 
   5   0  19     3960.80     3998.91    411.79 o 
  -6   1  19     1766.37     2112.00    279.24 o 
  -5   1  19      736.49      661.19    126.34 o 
  -4   1  19      151.84      164.79     74.35 o 
  -3   1  19     3979.55     3918.07    191.20 o 
  -2   1  19     3026.27     3526.82    193.86 o 
  -1   1  19     2573.62     2865.31    176.42 o 
   0   1  19       95.09      105.57     99.16 o 
   1   1  19     1164.94     1068.59    170.92 o 
   2   1  19     1975.74     2128.83    209.95 o 
   3   1  19     3835.91     4278.98    281.55 o 
   4   1  19       88.17       70.61    105.89 o 
   5   1  19        9.10      -32.65     95.32 o 
  -6   2  19        2.41      -41.99     67.05 o 
  -5   2  19       33.04       25.10     56.48 o 
  -4   2  19     5408.35     5532.04    236.13 o 
  -3   2  19       79.17       57.74     68.53 o 
  -2   2  19       51.80       28.62     83.03 o 
  -1   2  19        7.05      -34.10     72.47 o 
   0   2  19     6323.49     7334.44    354.10 o 
   1   2  19      450.03      659.18    143.60 o 
   2   2  19     1004.21     1085.57    178.28 o 
   3   2  19       11.37       55.84    103.02 o 
   4   2  19     2085.62     2185.85    217.79 o 
  -6   3  19     2956.45     2387.24    365.38 o 
  -5   3  19      335.30      191.27     78.38 o 
  -4   3  19       21.92       49.02     61.89 o 
  -3   3  19      950.34     1020.91    158.97 o 
  -2   3  19     4747.79     5603.66    553.14 o 
  -1   3  19     1226.01     1290.49    165.72 o 
   0   3  19      274.78      159.75     84.16 o 
   1   3  19       69.77      153.85    116.57 o 
   2   3  19     3367.43     3639.33    271.56 o 
   3   3  19     1852.36     1738.55    204.17 o 
   4   3  19      606.81      607.12    150.72 o 
  -5   4  19     2475.37     2698.44    226.39 o 
  -4   4  19      630.54      338.59    346.44 o 
  -3   4  19     2241.09     2534.21    219.47 o 
  -2   4  19      155.08      257.21    108.29 o 
  -1   4  19     1320.54     1270.02    193.76 o 
   0   4  19      745.10      693.07    144.15 o 
   1   4  19     3687.09     3648.20    378.45 o 
   2   4  19       95.90      -24.00    146.42 o 
   3   4  19      203.71      239.41    120.98 o 
  -4   5  19       78.69      -33.67     77.77 o 
  -3   5  19     1534.37     1189.49    290.44 o 
  -2   5  19      396.51      372.32    127.62 o 
  -1   5  19     3297.51     3977.45    537.27 o 
   0   5  19       76.13      149.74     96.99 o 
   1   5  19      330.06      247.86    124.28 o 
   2   5  19      206.15       88.81    160.29 o 
  -3   6  19      307.41      424.59    204.56 o 
  -2   6  19       48.38       85.32    110.27 o 
  -1   6  19      597.56      806.15    166.43 o 
   0   6  19     3487.41     3914.74    277.79 o 
   1   6  19     1484.96     1435.65    251.23 o 
  -4   0  20     1951.08     1933.31    243.23 o 
  -2   0  20     1583.29     1858.91    329.64 o 
   0   0  20     3083.45     3618.33    396.85 o 
   2   0  20      520.72      381.38    208.56 o 
   4   0  20     3318.87     3867.70    409.65 o 
  -5   1  20       13.12       53.84     88.29 o 
  -4   1  20     1629.72     1765.69    146.22 o 
  -3   1  20     2289.80     2634.82    218.68 o 
  -2   1  20     1957.79     2082.86    196.93 o 
  -1   1  20       30.54       31.29    124.05 o 
   0   1  20      623.71      476.00    163.03 o 
   1   1  20     1929.54     2082.30    227.24 o 
   2   1  20     3145.12     3331.64    268.83 o 
   3   1  20      482.60      425.91    143.40 o 
   4   1  20       69.07      124.89    105.89 o 
  -5   2  20     3920.83     4426.23    257.18 o 
  -4   2  20       29.84       36.30     73.19 o 
  -3   2  20        3.82       18.22     87.62 o 
  -2   2  20        4.23       65.03     93.43 o 
  -1   2  20     4781.51     5434.01    297.51 o 
   0   2  20      125.92      149.40    124.33 o 
   1   2  20      267.57      261.60    140.33 o 
   2   2  20       58.70       73.10    108.34 o 
   3   2  20     3260.44     3572.24    271.70 o 
  -4   3  20      454.19      313.70    135.04 o 
  -3   3  20     3647.07     3895.62    373.38 o 
  -2   3  20      340.01      539.77    133.57 o 
  -1   3  20      155.09       26.32     87.20 o 
   0   3  20       60.73       21.87    169.89 o 
   1   3  20     4318.38     4739.01    434.46 o 
   2   3  20      765.84      899.51    175.95 o 
   3   3  20      665.40      645.22    164.92 o 
  -4   4  20     1604.06     1868.51    227.95 o 
  -3   4  20       80.27       32.87    113.48 o 
  -2   4  20     1472.03     1780.21    201.48 o 
  -1   4  20      405.92      536.21    130.60 o 
   0   4  20     3402.04     3629.58    251.98 o 
   1   4  20        2.94       37.34    157.35 o 
   2   4  20      627.75      774.23    249.37 o 
  -2   5  20     1110.15     1194.41    194.80 o 
  -1   5  20       22.60      122.60    107.60 o 
   0   5  20     1224.84     1260.13    198.57 o 
  -1   0  21     2854.70     3403.37    405.92 o 
   1   0  21      572.23      835.31    250.43 o 
  -4   1  21     1615.58     1640.60    183.47 o 
  -3   1  21      937.16     1114.58    172.92 o 
  -2   1  21       55.03      -66.41    166.95 o 
  -1   1  21      440.38      657.42    235.50 o 
   0   1  21     1218.62     1431.82    217.34 o 
   1   1  21     2038.80     2760.41    255.53 o 
   2   1  21      174.40      173.16    134.18 o 
  -3   2  21       97.10       56.85    108.04 o 
  -2   2  21     3982.03     4760.64    406.99 o 
  -1   2  21      150.75       74.41    176.82 o 
   0   2  21       93.42      260.83    204.56 o 
   1   2  21      109.05      230.56    139.62 o 
   2   2  21     3529.51     4624.18    317.30 o 
  -2   3  21       90.24      108.48    113.68 o 
  -1   3  21      554.14      444.06    224.83 o 
   0   3  21     3536.89     4115.73    433.39 o 
   1   3  21      844.81      811.57    251.23 o 
                                                 
